# Supplementary material for: Identification of Attenuators of Transcriptional Termination: Implications for RNA Regulation in Escherichia coli
Source: mBio. 2022 Oct 13;13(6):e02371-22. doi: 10.1128/mbio.02371-22 (PMC9765468; doi:10.1128/mbio.02371-22)
Supplement: TABLE S1 [file mbio.02371-22-s0009.xlsx]

## Sheet: Legend
Supplemental Table S1. Effect of CspD overproduction on global gene expression
Columns [A to D]: Gene information. Columns [E to H]: The Number of raw counts. Columns [I to L]: TPM (transcripts per kilobase million). Columns [M to O]: Results of DESeq2 calculation. Genes that showed more than a 2-fold increase and an adjusted P value of less than 0.05 by CspD overproduction were highlighted in bold and pink. Genes that showed more than 2-fold decrease and an adjusted P valu…

## Sheet: Table S1
Supplemental Table S1. Effect of CspD overproduction on global gene expression
				Raw counts				TPM				DESeq2
#locus	name	start	end	Vector1	Vector2	CspD1	CspD2	Vector1	Vector2	CspD1	CspD2	log2FoldChange	pvalue	adjusted p value	Strand	name	Operon	Internal termination site
b0001	thrL	190	255	1091	1270	662	551	413.213	338.678	1116.7	566.746	0.658257	0.0304488	0.0601285	forward	thrL	>
b0002	thrA	337	2799	9971	16323	3010	3917	101.197	116.644	136.059	107.962	-0.321565	0.0885176	0.149568	forward	thrA	>>
b0003	thrB	2801	3733	3833	5920	1455	1954	102.695	111.678	173.622	142.175	0.0740768	0.682512	0.764987	forward	thrB	>>
b0004	thrC	3734	5020	6495	10593	1466	2006	126.152	144.866	126.818	105.812	-0.704034	0.000132582	0.000480499	forward	thrC	>>
b0005	yaaX	5234	5530	150	248	41	60	12.625	14.697	15.369	13.714	-0.393551	0.215141	0.313857	forward	yaaX
b0006	yaaA	5683	6459	1253	1830	213	426	40.311	41.453	30.52	37.219	-0.736639	0.0012906	0.00372215	reverse	yaaA
b0007	yaaJ	6529	7959	543	662	147	287	9.485	8.142	11.437	13.615	0.0419056	0.8678	0.90956	reverse	yaaJ
b0008	talB	8238	9191	6041	9763	1315	1877	158.29	180.12	153.462	133.566	-0.71963	6.54236e-05	0.000252579	forward	talB
b0009	mog	9306	9893	1752	2845	543	700	74.482	85.159	102.813	80.817	-0.285345	0.154113	0.23816	forward	mog
b0010	satP	9928	10494	2791	3168	450	774	123.047	98.34	88.36	92.67	-0.765634	0.000513302	0.00163345	reverse	satP
b0011	yaaW	10643	11356	68	100	33	74	2.381	2.465	5.146	7.036	0.878749	0.0202775	0.0423747	reverse	yaaW
b0012	mbiA	10830	11315	7	3	3	2	0.36	0.109	0.687	0.279	0.521193	0.704495	0.782415	forward	mbiA
b0013	yaaI	11382	11786	10	13	1	7	0.617	0.565	0.275	1.173	-0.0648253	0.952596	0.968027	reverse	yaaI
b0014	dnaK	12163	14079	144602	379520	65312	52527	1885.58	3484.49	3793.11	1860.12	-0.424308	0.231759	0.333325	forward	dnaK	>
b0015	dnaJ	14168	15298	18612	39486	4581	4083	411.361	614.48	450.943	245.074	-1.05634	0.000447468	0.0014479	forward	dnaJ	>>	+
b0016	insL1	15445	16557	646	1283	201	195	14.509	20.289	20.106	11.894	-0.62286	0.0341531	0.0661896	forward	insL1
b0017	Phantom Gene	15869	16177	0	0	0	0	0	0	0	0	NA	NA	NA	reverse	Phantom
b0018	mokC	16751	16960	13	26	4	9	1.547	2.179	2.121	2.909	-0.0152923	0.985032	0.990319	reverse	mokC	<
b4412	hokC	16751	16903	0	0	0	0	0	0	0	0	NA	NA	NA	reverse	hokC	<<
b4413	sokC	16952	17006	13	10	5	8	5.908	3.2	10.121	9.874	0.6765	0.44645	0.557985	forward	sokC
b0019	nhaA	17489	18655	8064	10713	904	1764	172.732	161.572	86.243	102.615	-1.29424	1.24611e-09	1.08674e-08	forward	nhaA	>	+
b0020	nhaR	18715	19620	1484	2232	333	549	40.945	43.36	40.92	41.136	-0.514344	0.00801532	0.0189271	forward	nhaR	>>	+
b0021	insB1	19811	20314	8	8	3	1	0.397	0.279	0.663	0.135	-0.367817	0.780553	0.842936	reverse	insB1	<<
b0022	insA1	20233	20508	57	55	4	8	5.162	3.507	1.614	1.968	-1.71781	0.0110804	0.0251869	reverse	insA1	<
b0023	rpsT	20815	21078	88987	108482	8416	11617	8425.88	7232.38	3549.16	2987.25	-1.74504	1.38963e-20	4.44073e-19	reverse	rpsT		+
b0024	yaaY	21181	21399	37	35	13	29	4.223	2.813	6.609	8.989	0.709089	0.195712	0.290845	forward	yaaY
b0025	ribF	21407	22348	7406	10913	2470	4402	196.529	203.902	291.924	317.234	0.131341	0.487651	0.594358	forward	ribF	>
b0026	ileS	22391	25207	30706	47482	9691	16285	272.477	296.667	383.006	392.448	-0.0298311	0.867615	0.90956	forward	ileS	>>
b0027	lspA	25207	25701	3103	4454	1042	1514	156.7	158.37	234.362	207.636	0.00641203	0.970593	0.980673	forward	lspA	>>	+
b0028	fkpB	25826	26275	1901	2638	723	1048	105.6	103.179	178.875	158.099	0.208478	0.246511	0.350398	forward	fkpB	>>
b0029	ispH	26277	27227	4621	6264	1329	2220	121.464	115.931	155.585	158.472	-0.0727423	0.690465	0.771334	forward	ispH	>>
b0030	rihC	27293	28207	310	638	223	372	8.469	12.272	27.134	27.6	0.923767	0.000425145	0.00138433	forward	rihC
b0031	dapB	28374	29195	3042	4861	531	922	92.508	104.083	71.92	76.145	-0.882302	7.37215e-06	3.50437e-05	forward	dapB
b0032	carA	29651	30799	487	864	98	162	10.595	13.235	9.496	9.571	-0.795495	0.00143086	0.00408098	forward	carA	>
b0033	carB	30817	34038	1687	2800	320	545	13.088	15.295	11.057	11.483	-0.80605	9.13514e-05	0.000342993	forward	carB	>>
b0034	caiF	34300	34695	168	447	136	318	10.605	19.867	38.236	54.515	1.14483	0.00160578	0.00454433	forward	caiF
b0035	caiE	34781	35371	80	124	42	60	3.384	3.693	7.912	6.892	0.579326	0.092315	0.154967	reverse	caiE	<<
b0036	caiD	35377	36162	59	96	31	39	1.876	2.15	4.391	3.368	0.449157	0.257973	0.362105	reverse	caiD	<<
b0037	caiC	36271	37824	284	430	42	92	4.568	4.87	3.009	4.019	-0.875862	0.00365466	0.00949562	reverse	caiC	<<
b0038	caiB	37898	39115	250	367	68	109	5.131	5.303	6.216	6.075	-0.238808	0.368201	0.477908	reverse	caiB	<<
b0039	caiA	39244	40386	607	815	229	388	13.275	12.55	22.306	23.044	0.339003	0.113198	0.183684	reverse	caiA	<<
b0040	caiT	40417	41931	11	17	18	22	0.181	0.197	1.323	0.986	2.10713	0.000460311	0.00148522	reverse	caiT	<
b0041	fixA	42403	43173	42	57	14	20	1.362	1.301	2.022	1.761	0.0229225	0.964017	0.975643	forward	fixA	>
b0042	fixB	43188	44129	40	56	22	23	1.061	1.046	2.6	1.658	0.503803	0.297081	0.404297	forward	fixB	>>
b0043	fixC	44180	45466	81	128	34	49	1.573	1.75	2.941	2.585	0.248247	0.491349	0.598033	forward	fixC	>>
b0044	fixX	45463	45750	6	14	7	5	0.521	0.856	2.706	1.179	0.941339	0.317128	0.425624	forward	fixX	>>
b0045	yaaU	45807	47138	47	85	32	33	0.882	1.123	2.675	1.682	0.605098	0.162193	0.248715	forward	yaaU
b0046	kefF	47246	47776	109	190	35	50	5.131	6.298	7.338	6.392	-0.222	0.522829	0.626937	forward	kefF	>
b0047	kefC	47769	49631	571	826	154	258	7.662	7.804	9.203	9.401	-0.206619	0.346366	0.454417	forward	kefC	>>
b0048	folA	49823	50302	2784	4140	590	915	144.984	151.805	136.847	129.408	-0.63544	0.000396756	0.00130307	forward	folA
b0049	apaH	50380	51222	964	1560	236	442	28.585	32.57	31.168	35.594	-0.342003	0.126544	0.201093	reverse	apaH	<<	+
b0050	apaG	51229	51606	682	1042	183	233	45.101	48.518	53.899	41.845	-0.458383	0.0372789	0.071582	reverse	apaG	<<	+
b0051	rsmA	51609	52430	4353	6424	608	993	132.376	137.55	82.349	82.008	-1.19216	4.5504e-11	4.87082e-10	reverse	rsmA	<<
b0052	pdxA	52427	53416	2164	3664	559	753	54.641	65.14	62.864	51.635	-0.550028	0.00590439	0.0144733	reverse	pdxA	<<
b0053	surA	53416	54702	10619	17318	1690	2869	206.252	236.835	146.195	151.333	-1.0496	2.82287e-08	1.96792e-07	reverse	surA	<<	+
b0054	lptD	54755	57109	14367	21926	3204	4952	152.499	163.869	151.47	142.748	-0.583863	0.00059438	0.0018627	reverse	lptD	<
b0055	djlA	57364	58179	2080	3086	267	462	63.719	66.563	36.429	38.436	-1.27167	1.50168e-10	1.50788e-09	forward	djlA		+
b0056	yabP	58474	59124	644	824	102	145	24.728	22.278	17.444	15.121	-1.01362	1.55994e-05	6.98303e-05	forward	yabP	>
b0057	yabQ	59121	59279	26	26	4	7	4.088	2.878	2.801	2.989	-0.72446	0.359362	0.469078	forward	yabQ	>>
b0058	rluA	59687	60346	1524	1625	219	408	57.721	43.335	36.942	41.966	-0.82744	0.000998446	0.00297071	reverse	rluA	<<
b0059	rapA	60358	63264	8014	8512	1518	2426	68.912	51.536	58.137	56.654	-0.549241	0.0131029	0.0290896	reverse	rapA	<
b0060	polB	63429	65780	762	1163	154	237	8.099	8.703	7.29	6.841	-0.728468	0.00059378	0.00186216	reverse	polB
b0061	araD	65855	66550	6	15	6	7	0.215	0.379	0.96	0.683	0.947104	0.294822	0.402347	reverse	araD	<<
b0062	araA	66835	68337	57	70	39	71	0.948	0.82	2.889	3.207	1.3244	0.000379654	0.00125443	reverse	araA	<<
b0063	araB	68348	70048	36	67	25	29	0.529	0.693	1.636	1.157	0.685488	0.138573	0.217708	reverse	araB	<
b0064	araC	70387	71265	2187	3633	1884	3231	62.195	72.745	238.625	249.534	1.38014	1.62243e-12	2.21969e-11	forward	araC
b0065	yabI	71351	72115	998	1277	809	1268	32.611	29.38	117.737	112.522	1.41456	1.41639e-13	2.18343e-12	forward	yabI
b0066	thiQ	72229	72927	558	727	154	233	19.955	18.306	24.528	22.629	-0.17781	0.423388	0.5363	reverse	thiQ	<<
b0067	thiP	72911	74521	1068	1197	444	551	16.572	13.078	30.684	23.219	0.372657	0.109997	0.179355	reverse	thiP	<<
b0068	thiB	74497	75480	907	1240	266	353	23.041	22.18	30.096	24.353	-0.219484	0.285499	0.3922	reverse	thiB	<<
b4762	sroA	75516	75608	26	28	2	1	6.988	5.299	2.394	0.73	-2.59352	0.0205451	0.0429135	reverse	sroA	<<	+
b0069	sgrR	75644	77299	206	347	71	95	3.11	3.688	4.773	3.894	-0.139711	0.618578	0.712667	reverse	sgrR	<
b4577	sgrS	77367	77593	489	844	138	256	53.849	65.44	67.683	76.559	-0.193901	0.430951	0.542311	forward	sgrS	>
b0070	setA	77621	78799	913	1111	602	1061	19.358	16.585	56.847	61.092	1.24073	6.52144e-09	5.13505e-08	forward	setA	>>
b0071	leuD	78848	79453	104	151	33	76	4.29	4.386	6.063	8.514	0.30042	0.404489	0.515917	reverse	leuD	<<
b0072	leuC	79464	80864	115	171	29	42	2.052	2.148	2.305	2.035	-0.436564	0.217912	0.317055	reverse	leuC	<<
b0073	leuB	80867	81958	105	153	37	52	2.404	2.466	3.772	3.233	0.0386489	0.91	0.93829	reverse	leuB	<<
b0074	leuA	81958	83529	176	249	24	48	2.799	2.788	1.7	2.073	-1.0191	0.0030079	0.00796646	reverse	leuA	<<	+
b0075	leuL	83622	83708	59	69	42	55	16.952	13.959	53.747	42.917	1.15945	0.0022641	0.00618355	reverse	leuL	<	+
b0076	leuO	84368	85312	114	224	69	106	3.016	4.172	8.129	7.615	0.648767	0.0373428	0.0716732	forward	leuO
b4726	yabR	85467	85511	0	0	0	0	0	0	0	0	NA	NA	NA	reverse	yabR
b0077	ilvI	85630	87354	408	645	208	291	5.912	6.581	13.425	11.452	0.508545	0.0200725	0.0420064	forward	ilvI	>
b0078	ilvH	87357	87848	75	114	49	78	3.811	4.078	11.088	10.762	0.993025	0.00271682	0.00727032	forward	ilvH	>>
b0079	fruL	87860	87946	3	7	0	1	0.862	1.416	0	0.78	-1.72239	0.426588	0.538524	forward	fruL
b0080	cra	88028	89032	4338	7134	1448	2546	107.899	124.938	160.408	171.978	0.0398757	0.839921	0.890141	forward	cra
b0081	mraZ	89634	90092	4918	6830	1603	2516	267.836	261.9	388.817	372.117	0.0435766	0.801541	0.859453	forward	mraZ	>	+
b0082	rsmH	90094	91035	6018	8160	1204	1807	159.696	152.464	142.298	130.223	-0.67676	9.96264e-05	0.000371204	forward	rsmH	>>
b0083	ftsL	91032	91397	886	1187	205	292	60.513	57.082	62.359	54.161	-0.496781	0.0164241	0.035456	forward	ftsL	>>	+
b0084	ftsI	91413	93179	8171	9989	1732	2080	115.593	99.498	109.128	79.911	-0.676422	0.00125461	0.00362076	forward	ftsI	>>	+
b0085	murE	93166	94653	7727	11300	1264	1749	129.808	133.66	94.573	79.794	-1.0794	5.15342e-10	4.72002e-09	forward	murE	>>
b0086	murF	94650	96008	5279	8139	805	1293	97.101	105.409	65.948	64.589	-1.11072	6.37127e-10	5.75122e-09	forward	murF	>>
b0087	mraY	96002	97084	3613	4951	854	1481	83.394	80.462	87.792	92.834	-0.333996	0.078645	0.135448	forward	mraY	>>
b0088	murD	97087	98403	6682	9655	1807	3253	126.828	129.031	152.755	167.679	-0.148811	0.437601	0.548945	forward	murD	>>
b0089	ftsW	98403	99647	5050	6737	1880	3285	101.395	95.241	168.117	179.121	0.345359	0.069174	0.121722	forward	ftsW	>>
b0090	murG	99644	100711	4701	7285	1682	3116	110.03	120.056	175.339	198.065	0.226499	0.259432	0.363585	forward	murG	>>
b0091	murC	100765	102240	10123	13795	1858	3119	171.441	164.499	140.147	143.453	-0.720822	6.58999e-05	0.00025397	forward	murC	>>
b0092	ddlB	102233	103153	6220	8782	1591	2851	168.82	167.827	192.325	210.145	-0.216062	0.259069	0.363294	forward	ddlB	>>
b0093	ftsQ	103155	103985	4771	6758	1623	2711	143.516	143.135	217.441	221.467	0.138254	0.44127	0.552439	forward	ftsQ	>>
b0094	ftsA	103982	105244	10888	16262	3034	5084	215.495	226.62	267.446	273.265	-0.185771	0.296297	0.40348	forward	ftsA	>>
b0095	ftsZ	105305	106456	23585	37261	6278	10586	511.772	569.284	606.727	623.822	-0.288926	0.11232	0.182394	forward	ftsZ	>>
b0096	lpxC	106557	107474	45716	66364	10231	18260	1244.85	1272.38	1240.79	1350.33	-0.432556	0.0208171	0.043378	forward	lpxC	>>	+
b0097	secM	107705	108217	3415	5006	698	1149	166.405	171.752	151.482	152.049	-0.632093	0.000513391	0.00163345	forward	secM	>	+
b0098	secA	108279	110984	31198	46389	6142	11124	288.198	301.727	252.701	279.071	-0.623276	0.00109999	0.00322541	forward	secA	>>
b0099	mutT	111044	111433	519	670	63	153	33.266	30.237	17.985	26.632	-0.958385	0.0012042	0.00349139	forward	mutT	>>
b0100	b0100	111564	111698	64	71	8	8	11.851	9.257	6.598	4.023	-1.51405	0.0109433	0.0248882	reverse	b0100
b0101	yacG	111649	111846	39	90	6	6	4.924	8	3.374	2.057	-1.78187	0.00803529	0.0189539	reverse	yacG	<<
b0102	zapD	111856	112599	1423	2095	230	390	47.811	49.561	34.417	35.585	-0.94928	2.35446e-06	1.22421e-05	reverse	zapD	<<
b0103	coaE	112599	113219	1176	1550	210	351	47.338	43.931	37.649	38.37	-0.73784	0.000391135	0.00128751	reverse	coaE	<
b4727	yacM	113244	113288	3	0	1	1	1.666	0	2.474	1.509	0.794314	0.736207	0.808023	forward	yacM
b0104	guaC	113444	114487	1249	1767	511	876	29.906	29.79	54.494	56.962	0.426522	0.0287084	0.0571556	forward	guaC
b0105	b0105	114407	114514	5	14	0	0	1.157	2.282	0	0	-4.02125	0.0532814	0.0974378	reverse	b0105
b0106	hofC	114522	115724	108	138	49	102	2.244	2.019	4.535	5.756	0.815993	0.0142499	0.0313027	reverse	hofC	<<
b0107	hofB	115714	117099	118	165	80	128	2.128	2.095	6.426	6.269	1.11277	8.16259e-05	0.000309133	reverse	hofB	<<
b0108	ppdD	117109	117549	0	1	1	3	0	0.04	0.252	0.462	3.52507	0.122426	0.195186	reverse	ppdD	<
b0109	nadC	117752	118645	361	559	73	122	10.094	11.005	9.091	9.264	-0.67307	0.00789084	0.0186938	reverse	nadC
b0110	ampD	118733	119284	479	631	141	208	21.691	20.12	28.438	25.58	-0.111448	0.622757	0.715786	forward	ampD	>	+
b0111	ampE	119281	120135	597	939	264	413	17.454	19.33	34.377	32.792	0.390385	0.0582731	0.105378	forward	ampE	>>
b0112	aroP	120178	121551	1086	1446	550	812	19.758	18.523	44.566	40.119	0.664234	0.000436655	0.00141816	reverse	aroP
b0113	pdhR	122092	122856	10261	9471	112	45	335.29	217.902	16.3	3.993	-5.29773	2.26962e-09	1.92194e-08	forward	pdhR	>	+
b0114	aceE	123017	125680	317403	304739	2107	2173	2978.31	2013.36	88.055	55.374	-5.61802	2.96806e-91	4.33139e-88	forward	aceE	>>	+
b0115	aceF	125695	127587	201937	198157	4691	5154	2666.6	1842.41	275.892	184.831	-3.78506	3.86378e-47	7.35463e-45	forward	aceF	>>	+
b0116	lpd	127912	129336	142406	149065	3855	4925	2498.08	1841.14	301.185	234.624	-3.50614	3.20838e-53	7.39279e-51	forward	lpd	>>	+
b0117	yacH	129407	131260	21	13	7	8	0.283	0.123	0.42	0.293	0.323121	0.695135	0.774999	reverse	yacH
b0118	acnB	131615	134212	7073	9421	998	903	68.055	63.824	42.768	23.596	-1.49146	2.25718e-08	1.6147e-07	forward	acnB		+
b0119	yacL	134388	134750	1089	1593	454	651	74.992	77.239	139.243	121.746	0.294967	0.116168	0.187462	forward	yacL
b0120	speD	134788	135582	4997	6300	904	1166	157.121	139.476	126.598	99.566	-0.878832	7.46055e-06	3.53871e-05	reverse	speD	<<
b0121	speE	135598	136464	7214	8746	1086	1454	207.994	177.549	139.455	113.848	-1.09224	2.74651e-08	1.92387e-07	reverse	speE	<<
b0122	yacC	136570	136917	196	246	66	105	14.079	12.442	21.115	20.483	0.175202	0.536777	0.639633	reverse	yacC	<
b0123	cueO	137083	138633	1430	1884	614	956	23.047	21.379	44.074	41.843	0.472615	0.0119791	0.0269222	forward	cueO
b0124	gcd	138835	141225	708	533	86	110	7.402	3.924	4.004	3.123	-1.15936	0.00101219	0.00300127	reverse	gcd
b0125	hpt	141431	141967	8791	12030	1337	2513	409.22	394.292	277.192	317.687	-0.905712	7.60095e-06	3.59362e-05	forward	hpt
b0126	can	142008	142670	4274	5323	290	346	161.144	141.309	48.698	35.428	-2.33968	2.47533e-27	1.37177e-25	reverse	can
b0127	yadG	142779	143705	2620	3786	516	1194	70.65	71.883	61.972	87.439	-0.39491	0.120773	0.193326	forward	yadG	>
b0128	yadH	143702	144472	1309	1680	373	678	42.44	38.351	53.862	59.698	0.0196657	0.926633	0.951407	forward	yadH	>>
b0129	yadI	144577	145017	270	455	132	233	15.304	18.159	33.324	35.867	0.576529	0.020861	0.0434488	forward	yadI
b0130	yadE	145081	146310	440	645	130	197	8.942	9.23	11.767	10.873	-0.162503	0.471122	0.5797	forward	yadE
b0131	panD	146314	146694	1679	2272	233	295	110.159	104.957	68.086	52.563	-1.32504	1.56035e-10	1.55964e-09	reverse	panD
b0132	rpnC	146968	147870	305	540	449	661	8.443	10.525	55.358	49.693	1.98639	4.99954e-20	1.55234e-18	forward	rpnC
b0133	panC	147944	148795	3270	4931	925	1550	95.94	101.864	120.872	123.502	-0.170618	0.353635	0.462706	reverse	panC	<<
b0134	panB	148807	149601	2993	4038	1048	1565	94.109	89.398	146.764	133.637	0.130665	0.460518	0.569212	reverse	panB	<
b0135	yadC	149715	150953	67	88	30	38	1.352	1.25	2.696	2.082	0.384008	0.3339	0.443646	reverse	yadC	<<
b0136	yadK	151003	151599	35	44	15	16	1.466	1.297	2.797	1.819	0.23255	0.671751	0.756411	reverse	yadK	<<
b0137	yadL	151626	152231	39	54	23	33	1.609	1.568	4.226	3.697	0.835376	0.0630125	0.112645	reverse	yadL	<<
b0138	yadM	152243	152812	30	49	22	44	1.316	1.513	4.297	5.24	1.29229	0.00479625	0.012054	reverse	yadM	<
b0139	htrE	152829	155426	123	145	36	53	1.183	0.982	1.543	1.385	-0.0441877	0.899276	0.931842	reverse	htrE	<<
b0140	yadV	155461	156201	13	15	6	12	0.439	0.356	0.901	1.099	0.883865	0.252262	0.356489	reverse	yadV	<
b0141	yadN	156299	156883	26	17	14	12	1.111	0.511	2.664	1.393	0.81481	0.245907	0.349766	reverse	yadN
b0142	folK	157253	157732	222	308	21	19	11.561	11.294	4.871	2.687	-2.13203	2.20412e-08	1.57932e-07	reverse	folK	<<
b0143	pcnB	157729	159126	6886	10252	1043	1620	123.127	129.071	83.062	78.666	-1.11988	9.50059e-11	9.74088e-10	reverse	pcnB	<
b0144	gluQ	159186	160112	1261	1728	311	531	34.004	32.809	37.351	38.886	-0.283298	0.158683	0.244446	reverse	gluQ	<<	+
b0145	dksA	160149	160604	41834	67016	7629	12980	2293.28	2586.67	1862.63	1932.37	-0.838157	5.6513e-06	2.73996e-05	reverse	dksA	<<	+
b0146	sfsA	160782	161486	1518	2486	738	1193	53.824	62.064	116.544	114.877	0.520835	0.00677393	0.0163485	reverse	sfsA	<
b0147	thpR	161501	162031	216	335	63	67	10.168	11.104	13.209	8.566	-0.474007	0.119603	0.191804	reverse	thpR
b0148	hrpB	162105	164534	3186	4444	953	1822	32.774	32.188	43.663	50.901	0.0708066	0.733679	0.806236	forward	hrpB
b0149	mrcB	164730	167264	5914	7998	1098	1925	58.317	55.53	48.222	51.551	-0.664869	0.000482547	0.00154882	forward	mrcB
b0150	fhuA	167484	169727	1687	1624	403	658	18.793	12.738	19.994	19.906	-0.13859	0.589354	0.685674	forward	fhuA	>
b0151	fhuC	169778	170575	240	267	39	54	7.518	5.889	5.441	4.594	-0.903459	0.00552709	0.0136555	forward	fhuC	>>
b0152	fhuD	170575	171465	254	323	74	121	7.126	6.38	9.247	9.219	-0.0214895	0.936358	0.958022	forward	fhuD	>>
b0153	fhuB	171462	173444	496	528	141	234	6.252	4.686	7.916	8.011	0.0681431	0.794478	0.853971	forward	fhuB	>>
b0154	hemL	173602	174882	10973	14178	3200	5759	214.126	194.802	278.115	305.196	0.0379917	0.84706	0.895461	reverse	hemL
b4765	yadX	175048	175095	10	13	2	7	5.208	4.767	4.639	9.9	0.141831	0.887972	0.923454	forward	yadX
b0155	clcA	175107	176528	1875	2584	590	770	32.961	31.983	46.193	36.76	-0.134109	0.484006	0.590903	forward	clcA
b4728	yadW	176552	176617	0	0	0	0	0	0	0	0	NA	NA	NA	forward	yadW
b0156	erpA	176610	176954	699	831	139	235	50.647	42.394	44.856	46.241	-0.503185	0.0341247	0.0661638	forward	erpA
b0157	yadS	177001	177624	845	1194	487	728	33.85	33.678	86.89	79.2	0.817778	1.40076e-05	6.31569e-05	reverse	yadS	<<
b0158	btuF	177662	178462	569	854	96	155	17.757	18.765	13.343	13.137	-0.938621	4.75788e-05	0.000188507	reverse	btuF	<<	+
b0159	mtn	178455	179153	3799	5313	518	920	135.858	133.78	82.504	89.349	-1.12264	8.33969e-09	6.45074e-08	reverse	mtn	<	+
b0160	dgt	179237	180754	932	1517	384	655	15.347	17.589	28.163	29.292	0.328652	0.110825	0.180487	forward	dgt
b0161	degP	180884	182308	4881	8849	2741	3924	85.622	109.297	214.15	186.937	0.559837	0.00513338	0.0127984	forward	degP
b0162	cdaR	182463	183620	821	1297	594	1013	17.723	19.713	57.109	59.386	1.16298	5.24775e-09	4.20781e-08	forward	cdaR		+
b0163	yaeH	183709	184095	785	1435	445	667	50.705	65.263	128.019	117.003	0.598763	0.00575715	0.014152	reverse	yaeH
b0164	yaeI	184257	185069	53	96	65	91	1.63	2.078	8.901	7.599	1.66239	6.90623e-07	3.88132e-06	reverse	yaeI
b0165	b0165	184987	185118	0	0	0	0	0	0	0	0	NA	NA	NA	reverse	b0165
b0166	dapD	185123	185947	14276	25007	3098	4468	432.559	533.5	418.073	367.655	-0.779056	4.62012e-05	0.000183547	reverse	dapD	<<
b0167	glnD	185978	188650	795	1138	220	284	7.435	7.493	9.163	7.213	-0.355882	0.09274	0.155502	reverse	glnD	<<
b0168	map	188712	189506	8223	10834	1062	1742	258.557	239.855	148.724	148.752	-1.22185	2.23153e-11	2.53756e-10	reverse	map	<
b4414	tff	189712	189847	11766	17093	2914	3154	2162.63	2212.11	2385.47	1574.36	-0.636469	0.00368981	0.00958124	forward	tff	>
b0169	rpsB	189874	190599	258457	349635	45344	80354	8899.07	8476.28	6953.56	7513.67	-0.739324	8.20496e-05	0.000310201	forward	rpsB	>>	+
b0170	tsf	190857	191708	153137	205498	26209	50236	4492.97	4245.17	3424.8	4002.73	-0.706762	0.000577475	0.00182146	forward	tsf	>>
b0171	pyrH	191855	192580	16015	20731	4177	9171	551.421	502.586	640.549	857.553	0.0397502	0.869011	0.909958	forward	pyrH
b0172	frr	192872	193429	32211	43957	8747	15629	1442.99	1386.5	1745.22	1901.42	-0.108585	0.566387	0.66675	forward	frr
b0173	dxr	193521	194717	2325	3632	426	762	48.554	53.405	39.622	43.216	-0.771391	0.000133189	0.000481752	forward	dxr	>
b0174	uppS	194903	195664	8330	11967	4064	6252	273.264	276.412	593.777	556.987	0.586257	0.000471207	0.00151464	forward	uppS	>>
b0175	cdsA	195677	196534	5212	6638	2073	3592	151.848	136.169	268.99	284.204	0.465968	0.0161122	0.0348859	forward	cdsA	>>
b0176	rseP	196546	197898	11674	17025	4762	7541	215.682	221.471	391.846	378.366	0.338588	0.045512	0.0850412	forward	rseP		+
b0177	bamA	197928	200360	41092	60203	9813	15850	422.19	435.515	449.039	442.25	-0.422422	0.0130779	0.0290636	forward	bamA	>	+
b0178	skp	200482	200967	12180	18445	1617	2527	626.475	667.989	370.423	352.98	-1.31813	1.64764e-14	2.77438e-13	forward	skp	>>	+
b0179	lpxD	200971	201996	27093	38146	3890	6179	660.089	654.378	422.111	408.839	-1.14024	1.80056e-11	2.07444e-10	forward	lpxD	>>	+
b0180	fabZ	202101	202556	11380	17470	2429	4112	623.836	674.303	593.044	612.166	-0.582763	0.00131557	0.00378172	forward	fabZ	>>	+
b0181	lpxA	202560	203348	17824	24806	3533	6961	564.704	553.359	498.53	598.929	-0.497623	0.0183296	0.0388604	forward	lpxA	>>
b0182	lpxB	203348	204496	7178	9644	2972	5628	156.162	147.729	287.974	332.518	0.557545	0.00638558	0.0155312	forward	lpxB	>>	+
b0183	rnhB	204493	205089	1990	2641	678	1337	83.324	77.861	126.439	152.033	0.319362	0.147019	0.228976	forward	rnhB	>>
b0184	dnaE	205126	208608	17540	23005	4187	8251	125.884	116.251	133.836	160.818	-0.187985	0.380366	0.491222	forward	dnaE	>>	+
b0185	accA	208621	209580	19143	26835	2873	5139	498.461	491.991	333.187	363.403	-0.981914	2.09159e-07	1.27712e-06	forward	accA		+
b0186	ldcC	209679	211820	738	1065	319	516	8.613	8.751	16.58	16.354	0.447112	0.0244699	0.0499205	forward	ldcC
b0187	yaeR	211877	212266	268	372	112	143	17.178	16.788	31.973	24.892	0.25225	0.318251	0.42666	forward	yaeR
b0188	tilS	212331	213629	1664	2568	653	965	32.021	34.795	55.967	50.431	0.190129	0.297693	0.404877	forward	tilS
b0189	rof	213678	213932	335	456	152	194	32.84	31.474	66.363	51.647	0.385399	0.105822	0.173517	reverse	rof	<<	+
b4406	yaeP	213925	214125	424	567	134	185	52.731	49.649	74.222	62.482	-0.0684272	0.767939	0.833589	reverse	yaeP	<	+
b0190	yaeQ	214291	214836	740	1088	172	236	33.879	35.072	35.072	29.343	-0.584414	0.00584392	0.0143412	forward	yaeQ	>
b0191	arfB	214833	215255	202	262	52	103	11.937	10.902	13.686	16.53	-0.0546083	0.856124	0.900772	forward	arfB	>>
b0192	nlpE	215269	215979	739	1325	239	447	25.982	32.8	37.424	42.679	-0.02253	0.92489	0.94997	forward	nlpE	>>
b0193	yaeF	216179	217003	104	133	94	122	3.151	2.837	12.685	10.039	1.43645	8.23659e-07	4.58776e-06	reverse	yaeF
b0194	proS	217057	218775	29902	41562	6155	11042	434.828	425.547	398.636	436.067	-0.517999	0.0062349	0.0152201	reverse	proS
b0195	trmO	218887	219594	365	436	22	41	12.887	10.839	3.46	3.931	-2.13932	6.52454e-11	6.81729e-10	reverse	trmO	<<
b0196	rcsF	219591	219995	188	210	35	29	11.604	9.126	9.621	4.861	-1.04598	0.0080726	0.0190179	reverse	rcsF	<
b0197	metQ	220113	220928	3210	4903	1046	1935	98.335	105.755	142.714	160.98	0.101607	0.614276	0.708643	reverse	metQ	<<
b0198	metI	220968	221621	1276	1913	434	830	48.771	51.483	73.882	86.155	0.205436	0.340406	0.449155	reverse	metI	<<
b0199	metN	221614	222645	2730	4187	521	1113	66.127	71.409	56.206	73.214	-0.55313	0.019153	0.0403134	reverse	metN	<
b0200	gmhB	222833	223408	1995	3123	266	484	86.579	95.428	51.414	57.043	-1.21673	5.83766e-09	4.64678e-08	forward	gmhB		+
b0207	dkgB	229167	229970	546	625	87	125	16.976	13.682	12.047	10.554	-0.92283	0.000375941	0.00124404	forward	dkgB
b0208	yafC	229967	230881	815	1420	336	506	22.265	27.315	40.883	37.541	0.181324	0.391248	0.502165	reverse	yafC
b0209	yafD	231122	231922	1216	1932	400	520	37.948	42.452	55.597	44.071	-0.177694	0.379044	0.489803	forward	yafD	>
b0210	yafE	231926	232549	366	361	281	346	14.662	10.182	50.136	37.642	1.33242	1.13163e-06	6.23964e-06	forward	yafE	>>
b0211	mltD	232597	233955	31479	41882	14841	29707	579.021	542.419	1215.82	1483.95	0.796688	0.000230023	0.000786136	reverse	mltD		+
b0212	gloB	234027	234782	879	1406	340	480	29.064	32.733	50.07	43.102	0.108638	0.587073	0.683747	reverse	gloB
b0213	yafS	234816	235538	422	590	165	232	14.59	14.363	25.408	21.784	0.220473	0.320611	0.429115	forward	yafS
b0214	rnhA	235535	236002	1228	1649	115	214	65.591	62.016	27.357	31.042	-1.59344	2.11935e-12	2.86374e-11	reverse	rnhA
b0215	dnaQ	236067	236798	2220	2864	484	860	75.811	68.864	73.614	79.757	-0.388866	0.0569486	0.103324	forward	dnaQ
b0217	yafT	237335	238120	84	107	48	42	2.671	2.396	6.799	3.628	0.523431	0.188102	0.281735	forward	yafT
b4586	ykfM	238257	238736	2	4	5	3	0.104	0.147	1.16	0.424	2.09206	0.101911	0.168238	reverse	ykfM
b0218	yafU	238746	239084	3	13	4	6	0.221	0.675	1.314	1.202	0.980686	0.361807	0.471567	reverse	yafU
b4503	yafF	239190	239378	6	22	7	16	0.794	2.049	4.123	5.747	1.32374	0.09668	0.160876	forward	yafF
b0219	yafV	239419	240189	473	690	241	375	15.336	15.751	34.801	33.019	0.647034	0.0018404	0.0051353	reverse	yafV
b0220	ivy	240343	240816	871	1549	342	485	45.934	57.518	80.329	69.462	0.0508494	0.813545	0.869343	forward	ivy
b0221	fadE	240859	243303	218	318	190	281	2.229	2.289	8.652	7.802	1.38329	1.15537e-09	1.01367e-08	reverse	fadE
b0222	gmhA	243543	244121	4876	7380	668	1090	210.512	224.339	128.446	127.799	-1.23943	7.73554e-12	9.32953e-11	forward	gmhA
b0223	yafJ	244327	245094	1696	2541	88	161	55.202	58.233	12.757	14.231	-2.53604	3.93547e-30	2.82451e-28	forward	yafJ
b0224	ldtF	245065	245805	2301	2854	333	543	77.623	67.79	50.032	49.747	-1.02001	4.80619e-07	2.74335e-06	reverse	ldtF
b0225	yafQ	245961	246239	130	147	18	33	11.647	9.273	7.183	8.03	-0.918076	0.0223157	0.0461057	reverse	yafQ	<<
b0226	dinJ	246242	246502	129	184	28	49	12.355	12.408	11.944	12.745	-0.47018	0.175677	0.266129	reverse	dinJ	<
b0227	yafL	246712	247461	41	44	12	15	1.367	1.033	1.781	1.358	-0.104152	0.853874	0.899485	forward	yafL
b0228	rayT	247637	248134	101	155	50	69	5.07	5.478	11.178	9.406	0.476628	0.138848	0.217954	forward	rayT
b0229	lfhA	248358	250070	92	149	55	80	1.343	1.531	3.575	3.17	0.746278	0.0188143	0.0397341	reverse	lfhA
b0230	lafU	250072	250827	25	62	12	25	0.827	1.443	1.767	2.245	0.359358	0.524856	0.628723	forward	lafU
b0231	dinB	250898	251953	553	813	56	107	13.09	13.55	5.904	6.879	-1.51943	3.74313e-09	3.04034e-08	forward	dinB	>
b0232	yafN	252005	252298	90	143	22	27	7.652	8.561	8.331	6.234	-0.655415	0.10469	0.171853	forward	yafN	>>
b0233	yafO	252301	252699	80	108	5	8	5.012	4.764	1.395	1.361	-2.29723	8.03464e-05	0.000305079	forward	yafO	>>
b0234	yafP	252709	253161	85	117	11	21	4.69	4.546	2.703	3.147	-1.11257	0.0155625	0.033863	forward	yafP	>>
b0235	ykfJ	253467	253733	6	2	4	3	0.562	0.132	1.668	0.763	1.31503	0.31678	0.425417	forward	ykfJ	>
b0236	prfH	253702	254202	9	16	5	12	0.449	0.562	1.111	1.626	0.990461	0.225053	0.324961	forward	prfH	>>
b0237	pepD	254259	255716	7369	12456	1176	1857	126.341	150.366	89.8	86.464	-1.12823	2.21893e-09	1.88265e-08	reverse	pepD		+
b0238	gpt	255977	256435	1862	2296	339	502	101.405	88.041	82.226	74.246	-0.757453	0.000171864	0.000603867	forward	gpt
b0239	frsA	256527	257771	1475	1991	160	243	29.615	28.147	14.308	13.25	-1.54724	3.16515e-14	5.22907e-13	forward	frsA
b4710	insB9	257923	258426	2	6	0	7	0.099	0.21	0	0.943	1.26083	0.425552	0.538148	reverse	insB9
b4709	insA9	258345	258620	0	0	0	0	0	0	0	0	NA	NA	NA	reverse	insA9
b0241	phoE	259045	260100	121	125	16	42	2.864	2.083	1.687	2.7	-0.605275	0.167137	0.255134	reverse	phoE
b0242	proB	260388	261491	7142	11263	2819	4352	161.712	179.561	284.283	267.609	0.214419	0.218775	0.317467	forward	proB	>
b0243	proA	261503	262756	6680	10649	2430	3427	133.159	149.465	215.741	185.523	0.0231849	0.895826	0.92931	forward	proA	>>
b4626	ykfN	263150	263212	3	0	0	0	1.19	0	0	0	-1.70225	0.689508	NA	reverse	ykfN
b0245	ykfI	263328	263669	0	2	1	1	0	0.103	0.326	0.198	1.752	0.48314	NA	reverse	ykfI	<<
b0246	yafW	263690	264007	0	0	0	0	0	0	0	0	NA	NA	NA	reverse	yafW	<<
b4504	ykfH	264026	264247	1	0	0	0	0.113	0	0	0	-0.067176	0.989212	NA	reverse	ykfH	<<
b0247	ykfG	264256	264732	1	1	0	0	0.052	0.037	0	0	-0.889546	0.840244	NA	reverse	ykfG	<<
b0248	yafX	264748	265206	0	0	0	0	0	0	0	0	NA	NA	NA	reverse	yafX	<<
b0249	ykfF	265304	265543	0	1	1	1	0	0.073	0.464	0.283	2.63523	0.328537	NA	reverse	ykfF	<<
b0250	ykfB	265620	266087	816	1428	323	412	43.585	53.704	76.839	59.763	0.000991334	0.996451	0.997727	reverse	ykfB	<<
b0251	yafY	266110	266553	56	75	34	50	3.153	2.973	8.526	7.645	0.920442	0.0165683	0.0356794	reverse	yafY	<
b4627	ykfL	266553	266774	5	3	1	2	0.563	0.238	0.502	0.612	0.0438	0.978584	0.986697	reverse	ykfL
b4628	ykfK	266776	266967	0	0	1	0	0	0	0.58	0	3.20346	0.4536	NA	reverse	ykfK
b0252	yafZ	267184	268005	3	11	4	8	0.091	0.236	0.542	0.661	1.3938	0.177622	0.268611	reverse	yafZ	<<
b0253	ykfA	268097	268960	209	251	286	381	6.047	5.113	36.853	29.936	2.0974	5.49202e-19	1.5613e-17	reverse	ykfA	<
b0254	perR	269289	270182	52	48	34	53	1.454	0.945	4.234	4.025	1.31695	0.00200179	0.00551879	reverse	perR
b0256	insI1	270603	271754	256	439	103	165	5.555	6.707	9.954	9.723	0.20524	0.422281	0.535248	forward	insI1
b4690	eyeA	272580	272654	121	188	59	98	40.329	44.119	87.582	88.705	0.588153	0.0492788	0.0910307	forward	eyeA
b0258	ykfC	272847	273992	359	525	185	265	7.831	8.063	17.973	15.698	0.599691	0.0063711	0.0155046	forward	ykfC
b0259	insH1	274101	275081	21	17	3	2	0.535	0.305	0.34	0.138	-1.37378	0.189761	0.283735	reverse	insH1
b0260	mmuP	275325	276728	121	139	146	205	2.154	1.743	11.577	9.912	1.984	2.19991e-13	3.30969e-12	forward	mmuP	>
b0261	mmuM	276715	277647	472	882	433	758	12.646	16.638	51.669	55.153	1.39301	2.31546e-09	1.95697e-08	forward	mmuM	>>
b0262	afuC	277756	278802	38	64	37	56	0.907	1.076	3.934	3.631	1.44746	0.000225995	0.000773576	reverse	afuC	<<
b0263	afuB	278814	279162	7	14	8	10	0.501	0.706	2.552	1.945	1.38957	0.084964	0.144805	reverse	afuB	<<
b0264	insB2	279178	279681	0	0	0	0	0	0	0	0	NA	NA	NA	reverse	insB2	<<
b0265	insA2	279600	279875	39	64	17	23	3.532	4.081	6.857	5.657	0.22481	0.64431	0.735155	reverse	insA2	<
b4708	insI2	279931	280104	8	15	6	5	1.149	1.517	3.839	1.951	0.578546	0.52996	0.632887	forward	insI2
b4505	insX	280114	280362	192	252	58	114	19.275	17.813	25.933	31.08	0.160682	0.58791	0.684357	reverse	insX	<<
b0266	yagB	280385	280735	114	183	56	79	8.119	9.176	17.763	15.279	0.447218	0.147778	0.229668	reverse	yagB	<<
b0267	yagA	280829	281983	14	10	8	12	0.303	0.152	0.771	0.705	1.2383	0.115213	0.186277	reverse	yagA	<
b0268	yagE	282278	283186	380	726	364	420	10.45	14.057	44.582	31.367	1.13851	8.39741e-06	3.9531e-05	forward	yagE	>
b0269	yagF	283201	285168	776	1585	632	684	9.857	14.175	35.753	23.595	0.811121	0.00247461	0.00669167	forward	yagF	>>
b0270	yagG	285395	286777	30	28	28	34	0.542	0.356	2.254	1.669	1.64404	0.000868747	0.00263209	forward	yagG	>
b0271	yagH	286789	288399	47	82	26	28	0.729	0.896	1.797	1.18	0.361394	0.418586	0.531334	forward	yagH	>>
b0272	xynR	288404	289162	994	1545	723	978	32.737	35.827	106.052	87.474	1.01179	1.08682e-07	6.94637e-07	reverse	xynR
b0273	argF	289301	290305	344	583	391	589	8.556	10.21	43.315	39.786	1.66523	3.6216e-15	6.63405e-14	reverse	argF
b4766	argL	290275	290370	2	4	0	1	0.521	0.733	0	0.707	-1.00818	0.676263	NA	reverse	argL
b4688	ykgS	290510	290638	48	62	13	16	9.301	8.459	11.22	8.42	-0.352592	0.499135	0.604986	forward	ykgS
b0274	insB3	290649	291152	2	7	6	5	0.099	0.244	1.325	0.673	1.9775	0.0752491	0.130678	reverse	insB3	<<
b0275	insA3	291071	291346	0	3	0	0	0	0.191	0	0	-1.20959	0.803659	NA	reverse	insA3	<
b0276	yagJ	291500	292231	203	251	274	374	6.932	6.035	41.674	34.685	2.07492	3.13583e-19	8.97298e-18	forward	yagJ
b0277	yagK	292322	292948	101	88	46	43	4.027	2.47	8.168	4.656	0.473788	0.272005	0.378403	reverse	yagK
b0278	yagL	293220	293918	76	141	43	65	2.718	3.55	6.849	6.313	0.586329	0.0946532	0.157924	reverse	yagL	<<
b0279	yagM	293945	294799	21	27	9	12	0.614	0.556	1.172	0.953	0.372783	0.571938	0.670241	reverse	yagM	<
b4729	ykgV	294918	295142	0	1	2	0	0	0.078	0.99	0	2.84083	0.321323	NA	reverse	ykgV
b0280	yagN	295139	295579	147	200	92	145	8.332	7.982	23.226	22.321	1.00538	0.000187094	0.000653189	reverse	yagN
b0281	intF	295696	297096	636	1095	213	350	11.348	13.756	16.926	16.959	-0.0426591	0.84808	0.895969	reverse	intF
b0282	yagP	297381	297791	1	5	1	5	0.061	0.214	0.271	0.826	1.56378	0.30902	0.417429	reverse	yagP
b0283	paoD	297770	298726	30	33	15	30	0.784	0.607	1.745	2.128	1.02854	0.0515738	0.0947901	reverse	paoD	<<
b0284	paoC	298736	300934	52	56	21	44	0.591	0.448	1.063	1.358	0.772341	0.0876841	0.148389	reverse	paoC	<<
b0285	paoB	300931	301887	7	7	1	13	0.183	0.129	0.116	0.922	1.38156	0.21836	0.31739	reverse	paoB	<<
b0286	paoA	301884	302573	6	8	2	3	0.217	0.204	0.323	0.295	0.0739935	0.952797	0.968027	reverse	paoA	<
b0287	yagU	302991	303605	1660	2635	285	582	67.472	75.411	51.593	64.243	-0.768018	0.000948063	0.00283706	forward	yagU
b0288	ykgJ	303853	304182	81	106	11	22	6.136	5.654	3.711	4.526	-0.966437	0.038157	0.0729481	reverse	ykgJ		+
b0289	ecpE	304495	305205	48	80	39	35	1.688	1.98	6.107	3.342	0.844036	0.0508018	0.0934889	reverse	ecpE	<<
b0290	ecpD	305174	306817	98	136	31	47	1.49	1.456	2.099	1.941	-0.022941	0.948892	0.966219	reverse	ecpD	<<
b0291	ecpC	306807	309332	78	100	36	69	0.772	0.697	1.587	1.854	0.7694	0.0335539	0.0652593	reverse	ecpC	<<
b0292	ecpB	309358	310026	5	22	10	6	0.187	0.579	1.664	0.609	1.00203	0.272916	0.37931	reverse	ecpB	<
b0293	ecpA	310084	310671	55	75	20	42	2.338	2.245	3.787	4.849	0.462981	0.284345	0.390977	reverse	ecpA
b0294	ecpR	310746	311336	30	24	12	12	1.269	0.715	2.261	1.378	0.371903	0.573973	0.671886	reverse	ecpR
b0295	ykgL	312112	312339	43	65	25	34	4.714	5.018	12.208	10.123	0.708584	0.102238	0.16865	forward	ykgL		+
b4506	ykgO	312374	312514	10	11	2	1	1.773	1.373	1.579	0.481	-1.20544	0.365919	0.47568	reverse	ykgO	<<
b0296	ykgM	312514	312777	81	118	26	30	7.67	7.867	10.965	7.714	-0.238556	0.553202	0.655104	reverse	ykgM	<
b4671	ykgR	313141	313242	40	65	26	35	9.803	11.216	28.379	23.294	0.805535	0.0635966	0.113597	reverse	ykgR
b4630	ykgP	313716	313805	1	0	3	1	0.278	0	3.711	0.754	3.62459	0.101738	0.168015	reverse	ykgP
b0297	eaeH	314357	315244	3	2	2	2	0.084	0.04	0.251	0.153	1.21325	0.448186	0.558383	forward	eaeH	>
b0298	insE1	315291	315590	0	0	0	0	0	0	0	0	NA	NA	NA	forward	insE1	>>
b0299	insF1	315587	316453	3	8	7	6	0.086	0.162	0.899	0.47	1.90862	0.0586196	0.105873	forward	insF1	>>
b0300	ykgA	316450	317136	39	73	13	17	1.419	1.87	2.107	1.68	-0.294411	0.575969	0.673502	reverse	ykgA
b4631	ykgQ	317439	317567	6	14	9	10	1.163	1.91	7.767	5.262	1.5615	0.0540435	0.0985871	forward	ykgQ
b0301	rclC	317726	318319	39	56	18	17	1.641	1.659	3.374	1.943	0.166619	0.749224	0.818609	reverse	rclC	<<
b0303	rclB	318331	318567	4	13	2	2	0.422	0.965	0.94	0.573	-0.411828	0.757241	0.825293	reverse	rclB	<<
b0304	rclA	318676	320001	101	139	41	45	1.904	1.845	3.442	2.304	0.110766	0.758347	0.825676	reverse	rclA	<
b0305	rclR	320227	321081	204	228	79	104	5.964	4.693	10.287	8.257	0.312061	0.291331	0.398577	forward	rclR
b0306	ykgE	321608	322327	7281	19883	181	252	252.785	486.045	27.988	23.76	-4.31616	1.17762e-43	1.90949e-41	forward	ykgE	>
b0307	ykgF	322338	323765	10069	30587	289	430	176.259	376.995	22.532	20.442	-4.16301	5.60371e-36	6.29052e-34	forward	ykgF	>>
b0308	ykgG	323758	324453	3730	11561	148	236	133.965	292.357	23.674	23.019	-3.66394	2.28911e-26	1.13883e-24	forward	ykgG	>>
b0309	b0309	324408	324620	2	1	0	0	0.235	0.083	0	0	-1.55105	0.674739	NA	reverse	b0309
b0310	ykgH	324696	325364	46	60	2	12	1.719	1.579	0.333	1.218	-1.4409	0.040332	0.0766377	reverse	ykgH
b0311	betA	325577	327247	516	440	73	66	7.719	4.635	4.864	2.681	-1.22421	0.000907828	0.00272972	reverse	betA	<<
b0312	betB	327261	328733	692	675	110	95	11.743	8.065	8.314	4.378	-1.15518	0.000620408	0.00193596	reverse	betB	<<
b0313	betI	328747	329334	288	281	36	35	12.244	8.411	6.816	4.041	-1.44382	0.000118902	0.000436339	reverse	betI	<
b0314	betT	329463	331496	507	463	137	164	6.231	4.006	7.499	5.474	-0.151294	0.621463	0.714862	forward	betT
b4730	yahV	331802	331876	5	3	0	4	1.666	0.704	0	3.621	0.318149	0.853232	0.899025	forward	yahV
b0315	pdeL	332371	333459	6905	9323	435	821	158.5	150.68	44.472	51.18	-2.16274	1.1379e-25	5.35668e-24	forward	pdeL
b0316	yahB	333501	334433	282	426	141	175	7.555	8.036	16.825	12.733	0.429773	0.0804646	0.138255	reverse	yahB
b0317	yahC	334525	335022	14	24	14	20	0.703	0.848	3.13	2.726	1.42645	0.0177522	0.0378486	reverse	yahC
b0318	yahD	335280	335885	44	72	17	24	1.815	2.091	3.123	2.689	0.0851192	0.857472	0.901757	forward	yahD	>
b0319	yahE	335925	336788	6	7	4	5	0.174	0.143	0.515	0.393	1.03301	0.331013	0.440344	forward	yahE	>>
b0320	yahF	336778	338325	38	43	11	23	0.614	0.489	0.791	1.009	0.261186	0.632804	0.72581	forward	yahF	>>
b0321	yahG	338325	339743	38	45	20	30	0.669	0.558	1.569	1.435	0.816241	0.0868147	0.147259	forward	yahG	>>
b0322	yahH	339769	340089	4	5	7	7	0.311	0.274	2.428	1.48	2.23264	0.0246358	0.0501653	forward	yahH
b0323	yahI	340165	341115	20	23	8	24	0.526	0.426	0.937	1.713	1.05702	0.103106	0.169634	forward	yahI	>
b0324	yahJ	341125	342507	341	520	147	243	6.163	6.618	11.834	11.928	0.420071	0.0677518	0.119556	forward	yahJ	>>
b0325	yahK	342884	343933	376	479	78	128	8.951	8.029	8.27	8.276	-0.510161	0.0463295	0.0864213	forward	yahK
b0326	yahL	344176	344991	10	15	10	10	0.306	0.324	1.364	0.832	1.28597	0.0879798	0.148831	forward	yahL
b0327	yahM	345404	345649	526	576	236	268	53.449	41.211	106.807	73.957	0.438778	0.0969827	0.161243	forward	yahM		+
b0328	yahN	345666	346337	72	121	64	95	2.678	3.169	10.603	9.597	1.30388	3.98151e-05	0.000160546	reverse	yahN
b0329	yahO	346484	346759	88	154	37	58	7.97	9.821	14.925	14.266	0.234915	0.502514	0.608408	forward	yahO
b0330	prpR	346857	348443	11	32	8	11	0.173	0.355	0.561	0.471	0.463937	0.533201	0.63641	reverse	prpR
b0331	prpB	348682	349572	7	18	8	10	0.196	0.356	1	0.762	1.16093	0.148239	0.230229	forward	prpB	>
b0333	prpC	350012	351181	7	11	4	9	0.15	0.165	0.381	0.522	1.07142	0.245826	0.349764	forward	prpC	>>
b0334	prpD	351215	352666	13	9	5	12	0.224	0.109	0.383	0.561	1.08272	0.207752	0.306035	forward	prpD	>>
b0335	prpE	352706	354592	99	155	97	146	1.311	1.446	5.723	5.252	1.51109	5.07994e-08	3.43077e-07	forward	prpE	>>
b0336	codB	354922	356181	429	511	103	152	8.511	7.138	9.101	8.189	-0.336727	0.180598	0.272358	forward	codB	>
b0337	codA	356171	357454	1447	2020	252	417	28.171	27.689	21.85	22.047	-0.8225	3.30527e-05	0.000135873	forward	codA	>>
b0338	cynR	357791	358690	200	310	48	87	5.555	6.062	5.938	6.562	-0.359689	0.221463	0.320942	reverse	cynR
b0339	cynT	358799	359458	20	19	3	10	0.757	0.507	0.506	1.029	-0.121557	0.884643	0.921257	forward	cynT	>
b0340	cynS	359489	359959	16	22	13	8	0.849	0.822	3.073	1.153	0.78892	0.27753	0.383894	forward	cynS	>>
b0341	cynX	359992	361146	37	64	22	22	0.801	0.975	2.121	1.293	0.424444	0.387587	0.498195	forward	cynX	>>
b0342	lacA	361249	361860	485	1283	371	419	19.81	36.898	67.491	46.478	0.516161	0.110055	0.179383	reverse	lacA	<<
b0343	lacY	361926	363179	984	2582	1156	1425	19.615	36.24	102.632	77.143	1.20093	7.07746e-05	0.000270849	reverse	lacY	<<
b0344	lacZ	363231	366305	11279	28377	7386	11218	91.689	162.423	267.417	247.657	0.542392	0.051954	0.0953687	reverse	lacZ	<
b0345	lacI	366428	367510	357799	530438	70403	118242	8258.54	8620.52	7237.47	7411.81	-0.680829	0.00010532	0.000390424	reverse	lacI	<<
b0346	mhpR	367587	368420	108	133	50	43	3.237	2.807	6.675	3.5	0.232761	0.549352	0.651249	reverse	mhpR	<
b0347	mhpA	368611	370275	27	38	21	28	0.405	0.402	1.404	1.142	1.16816	0.0179484	0.0381819	forward	mhpA	>
b0348	mhpB	370277	371221	14	12	5	17	0.37	0.223	0.589	1.221	1.2037	0.131694	0.208368	forward	mhpB	>>
b0349	mhpC	371239	372105	25	42	19	25	0.721	0.853	2.44	1.958	0.987135	0.0530715	0.097115	forward	mhpC	>>
b0350	mhpD	372115	372924	33	52	21	33	1.018	1.13	2.886	2.766	0.917037	0.0477479	0.0885389	forward	mhpD	>>
b0351	mhpF	372921	373871	70	82	35	67	1.84	1.518	4.097	4.783	0.945735	0.0122534	0.0274541	forward	mhpF	>>
b0352	mhpE	373868	374881	84	147	58	92	2.071	2.552	6.368	6.159	0.958574	0.00268725	0.00719998	forward	mhpE	>>
b0353	mhpT	375459	376670	106	136	137	160	2.186	1.975	12.585	8.962	1.87941	3.91459e-11	4.2421e-10	forward	mhpT
b0354	yaiL	376772	377311	1660	2882	383	686	76.843	93.935	78.964	86.241	-0.519342	0.0169737	0.0363557	forward	yaiL
b0355	frmB	377535	378368	1911	2803	1319	3186	57.278	59.154	176.077	259.335	1.44004	5.26757e-08	3.53703e-07	reverse	frmB	<<
b0356	frmA	378462	379571	4436	7622	2758	6765	99.899	120.857	276.628	413.738	1.18294	1.55779e-05	6.98054e-05	reverse	frmA	<<
b0357	frmR	379606	379881	793	1411	603	1377	71.822	89.98	243.239	338.693	1.38323	2.35515e-07	1.41399e-06	reverse	frmR	<
b0358	yaiO	380069	380842	37	64	43	60	1.195	1.455	6.185	5.262	1.61942	2.50671e-05	0.000107276	reverse	yaiO
b0360	insC1	381351	381716	2	4	0	0	0.137	0.192	0	0	-2.39412	0.415752	NA	forward	insC1	>
b0361	insD1	381674	382579	15	12	3	4	0.414	0.233	0.369	0.3	-0.43456	0.669306	0.75409	forward	insD1	>>
b0363	yaiP	382739	383935	48	67	27	29	1.002	0.985	2.511	1.645	0.556625	0.209615	0.308158	reverse	yaiP
b4731	ykiC	383960	384079	3	1	0	0	0.625	0.147	0	0	-2.00362	0.545538	NA	forward	ykiC
b0364	yaiS	384059	384616	6	8	0	2	0.269	0.252	0	0.243	-1.35135	0.434468	0.545954	reverse	yaiS
b0365	tauA	385232	386194	15	23	17	10	0.389	0.42	1.965	0.705	1.17124	0.0908558	0.152995	forward	tauA	>
b0366	tauB	386207	386974	12	41	15	13	0.391	0.94	2.174	1.149	0.784418	0.256456	0.360902	forward	tauB	>>
b0367	tauC	386971	387798	17	31	6	13	0.513	0.659	0.807	1.066	0.224589	0.749047	0.818609	forward	tauC	>>
b0368	tauD	387795	388646	47	79	43	58	1.379	1.632	5.619	4.621	1.27346	0.000655097	0.00203261	forward	tauD	>>
b0369	hemB	388753	389727	4797	7130	609	1045	122.987	128.71	69.54	72.76	-1.29696	4.42491e-12	5.59892e-11	reverse	hemB
b0370	ykiB	389897	390115	0	1	0	2	0	0.08	0	0.62	2.42058	0.440173	NA	reverse	ykiB
b4767	ytiB	391592	391648	27	23	3	4	11.841	7.102	5.86	4.764	-1.32094	0.143884	0.224732	reverse	ytiB
b0372	insF2	391739	392605	7	7	2	2	0.202	0.142	0.257	0.157	-0.24865	0.851256	0.898181	reverse	insF2	<<
b0373	insE2	392602	392901	12	11	35	44	1	0.645	12.989	9.957	3.33775	2.79661e-10	2.6909e-09	reverse	insE2	<
b0375	iprA	394506	395129	28	24	8	23	1.122	0.677	1.427	2.502	0.708161	0.276656	0.382927	forward	iprA
b0376	ampH	395130	396287	1272	1805	113	113	27.458	27.434	10.864	6.624	-2.15898	2.91411e-17	6.93369e-16	reverse	ampH
b0377	sbmA	396639	397859	1144	1600	440	659	23.421	23.064	40.12	36.64	0.243032	0.195108	0.290111	forward	sbmA	>	+
b0378	yaiW	397872	398966	1380	2160	283	460	31.503	34.719	28.774	28.518	-0.684807	0.00054221	0.001722	forward	yaiW	>>
b0379	yaiY	399025	399333	10	14	5	2	0.809	0.797	1.802	0.439	-0.112952	0.915072	0.942632	reverse	yaiY
b0380	yaiZ	399593	399805	489	691	206	301	57.388	57.099	107.674	95.933	0.348741	0.0991106	0.164483	forward	yaiZ
b0381	ddlA	399829	400923	7122	11753	1064	1866	162.585	188.913	108.181	115.685	-1.12433	1.19562e-08	9.07176e-08	reverse	ddlA
b0382	iraP	401386	401646	79	115	63	61	7.566	7.755	26.874	15.866	0.969114	0.00711472	0.0170675	forward	iraP
b0383	phoA	401747	403162	178	267	83	107	3.142	3.319	6.526	5.13	0.359258	0.191827	0.28653	forward	phoA	>	+
b0384	psiF	403281	403601	23	33	9	9	1.791	1.809	3.121	1.903	-0.0381924	0.954792	0.969181	forward	psiF	>>
b0385	dgcC	403703	404818	46	57	11	40	1.03	0.899	1.097	2.433	0.456454	0.397666	0.508464	forward	dgcC
b0386	proC	404835	405644	520	786	108	160	16.048	17.079	14.844	13.41	-0.710861	0.00187585	0.00522422	reverse	proC
b0387	yaiI	405764	406222	660	1041	165	273	35.944	39.918	40.022	40.377	-0.390505	0.0728184	0.127011	forward	yaiI		+
b0388	aroL	406405	406929	1030	1198	442	557	49.042	40.163	93.732	72.024	0.404892	0.0714184	0.125068	forward	aroL	>
b0389	yaiA	406979	407170	220	237	106	162	28.643	21.726	61.465	57.279	0.760967	0.00665823	0.0161217	forward	yaiA	>>
b0390	aroM	407428	408105	1051	1166	462	642	38.749	30.269	75.864	64.282	0.537513	0.0165679	0.0356794	forward	aroM	>>
b0391	ppnP	408177	408461	338	599	214	291	29.646	36.992	83.597	69.315	0.711274	0.00254947	0.00686622	forward	ppnP
b0392	ykiA	408609	408950	40	59	38	38	2.924	3.036	12.37	7.543	1.22886	0.00415495	0.0106439	forward	ykiA
b4732	ykiD	408947	409030	5	4	4	4	1.488	0.838	5.302	3.233	1.38226	0.241359	0.344502	forward	ykiD
b0393	rdgC	409108	410019	3935	5876	296	694	107.856	113.4	36.134	51.659	-1.79402	2.56018e-12	3.3965e-11	reverse	rdgC
b0394	mak	410144	411052	1105	1944	532	951	30.387	37.641	65.159	71.023	0.528964	0.0157253	0.0341664	forward	mak
b0396	araJ	411297	412481	429	470	105	175	9.05	6.981	9.865	10.025	-0.161466	0.544858	0.646622	reverse	araJ
b0397	sbcC	412607	415753	1945	2788	309	614	15.45	15.593	10.932	13.245	-0.827477	0.000192914	0.000671898	reverse	sbcC	<<
b0398	sbcD	415750	416952	428	628	79	150	8.893	9.188	7.311	8.465	-0.659962	0.00937153	0.0217543	reverse	sbcD	<
b0399	phoB	417142	417831	502	777	341	372	18.186	19.82	55.021	36.599	0.773181	0.0013297	0.00381731	forward	phoB	>
b0400	phoR	417889	419184	547	660	248	272	10.551	8.963	21.304	14.248	0.368856	0.14695	0.22895	forward	phoR	>>
b0401	brnQ	419591	420910	2394	2931	368	508	45.336	39.081	31.038	26.126	-1.04776	2.44494e-07	1.45632e-06	forward	brnQ	>
b0402	proY	420986	422359	2639	3482	528	837	48.012	44.604	42.783	41.354	-0.616669	0.000973187	0.00290628	forward	proY	>>
b0403	malZ	422518	424332	616	788	124	193	8.484	7.641	7.606	7.219	-0.598777	0.00879679	0.0205728	forward	malZ
b0404	acpH	424337	424918	213	272	65	101	9.148	8.226	12.434	11.781	0.00275526	0.99215	0.994649	reverse	acpH
b0405	queA	425011	426081	2171	3029	357	587	50.671	49.778	37.111	37.207	-0.9104	1.68707e-06	8.90951e-06	forward	queA
b0406	tgt	426137	427264	12255	16912	2517	4817	271.579	263.884	248.427	289.9	-0.464027	0.0235529	0.0484333	forward	tgt	>
b0407	yajC	427287	427619	7311	12692	2045	3242	548.814	670.831	683.712	660.921	-0.336705	0.0802364	0.137917	forward	yajC	>>
b0408	secD	427647	429494	33660	46076	4849	8236	455.308	438.834	292.129	302.549	-1.06472	3.30552e-09	2.71511e-08	forward	secD	>>	+
b0409	secF	429505	430476	16343	21633	3326	5488	420.299	391.722	380.961	383.291	-0.564972	0.00164935	0.00465424	forward	secF	>>
b0410	yajD	430605	430952	509	593	189	232	36.562	29.992	60.465	45.257	0.176279	0.477087	0.584575	forward	yajD
b0411	tsx	431129	432013	46109	80339	21616	36488	1302.37	1597.76	2719.3	2798.9	0.452836	0.0211709	0.0440524	reverse	tsx
b0412	yajI	432312	432851	71	134	58	85	3.287	4.368	11.958	10.686	1.07754	0.00124807	0.00360663	reverse	yajI
b0413	nrdR	433002	433451	707	970	122	215	39.274	37.939	30.184	32.434	-0.771601	0.000675618	0.00209036	forward	nrdR	>
b0414	ribD	433455	434558	1722	2534	268	528	38.99	40.398	27.027	32.467	-0.882809	6.88012e-05	0.000263989	forward	ribD	>>
b0415	ribE	434647	435117	2319	3637	295	410	123.076	135.909	69.731	59.094	-1.49195	1.01691e-14	1.78797e-13	forward	ribE	>>
b0416	nusB	435137	435556	2375	3654	222	327	141.354	153.125	58.847	52.854	-1.8798	1.59883e-22	5.78485e-21	forward	nusB	>>
b0417	thiL	435634	436611	1377	1975	195	302	35.196	35.543	22.198	20.963	-1.19107	1.82907e-09	1.56705e-08	forward	thiL	>>
b0418	pgpA	436589	437107	961	1464	317	622	46.286	49.648	68.001	81.359	0.171183	0.447783	0.558383	forward	pgpA	>>	+
b0419	yajO	437161	438135	1167	1943	249	557	29.92	35.075	28.433	38.782	-0.413	0.110363	0.179817	reverse	yajO	<<	+
b0420	dxs	438315	440177	7765	11697	1001	1690	104.189	110.507	59.82	61.582	-1.29783	1.07824e-12	1.49384e-11	reverse	dxs	<<
b0421	ispA	440202	441101	2446	3997	472	758	67.937	78.166	58.388	57.175	-0.815033	2.35526e-05	0.000101428	reverse	ispA	<<
b0422	xseB	441101	441343	606	1027	162	244	62.339	74.386	74.222	68.165	-0.421767	0.060087	0.108122	reverse	xseB	<	+
b0423	thiI	441549	442997	4681	6675	365	699	80.754	81.079	28.045	32.748	-1.8813	2.24335e-19	6.54759e-18	forward	thiI
b0424	yajL	443051	443641	1041	1593	156	290	44.031	47.441	29.387	33.311	-1.01203	5.52288e-06	2.69857e-05	reverse	yajL	<<
b0425	panE	443604	444515	1856	3109	315	547	50.872	60	38.454	40.717	-0.958323	4.55048e-06	2.2613e-05	reverse	panE	<
b0426	yajQ	444683	445174	12063	20252	3095	5188	612.891	724.486	700.358	715.84	-0.392947	0.0392946	0.0748616	forward	yajQ
b0427	yajR	445302	446666	970	1231	323	533	17.764	15.873	26.345	26.508	0.176418	0.394072	0.505197	reverse	yajR		+
b0428	cyoE	446815	447705	8823	4838	356	375	247.532	95.569	44.483	28.572	-2.73071	8.197e-05	0.000310168	reverse	cyoE	<<
b0429	cyoD	447717	448046	1273	721	65	69	96.429	38.455	21.929	14.194	-2.40505	1.76389e-08	1.29352e-07	reverse	cyoD	<<
b0430	cyoC	448046	448660	2837	1659	97	92	115.313	47.479	17.56	10.155	-3.06313	1.12755e-13	1.75451e-12	reverse	cyoC	<<	+
b0431	cyoB	448650	450641	14601	7476	354	237	183.226	66.055	19.785	8.077	-3.67593	2.82827e-05	0.00011849	reverse	cyoB	<<	+
b0432	cyoA	450663	451610	7919	4857	166	87	208.812	90.175	19.495	6.23	-4.06101	6.82637e-06	3.25554e-05	reverse	cyoA	<	+
b0433	ampG	452070	453545	1304	1800	554	766	22.084	21.464	41.788	35.231	0.33811	0.0718743	0.125665	reverse	ampG	<<	+
b0434	yajG	453589	454167	642	982	352	479	27.717	29.851	67.684	56.161	0.619436	0.00212998	0.00583689	reverse	yajG	<
b0435	bolA	454472	454789	2510	3758	577	880	197.306	207.997	202.01	187.861	-0.535587	0.00288884	0.00767901	forward	bolA
b0436	tig	455133	456431	168831	253284	11820	24392	3248.9	3431.83	1013.05	1274.73	-2.01502	8.62873e-20	2.60528e-18	forward	tig		+
b0437	clpP	456677	457300	9427	16311	2472	3320	377.643	460.069	441.05	361.189	-0.546242	0.00496019	0.0124303	forward	clpP	>	+
b0438	clpX	457426	458700	23518	40653	4767	6338	461.087	561.19	416.255	337.461	-0.923697	1.89257e-06	9.94681e-06	forward	clpX	>>
b0439	lon	458888	461242	52946	112297	22611	19300	561.998	839.275	1068.94	556.349	-0.283868	0.35864	0.468415	forward	lon	>>	+
b0440	hupB	461451	461723	26996	45081	8602	14195	2471.89	2906.42	3508.01	3529.83	-0.0882977	0.6359	0.727645	forward	hupB		+
b0441	ppiD	461915	463786	22813	34441	4134	7396	304.628	323.815	245.861	268.208	-0.763633	5.51918e-05	0.000215741	forward	ppiD		+
b0442	ybaV	463937	464308	242	394	111	230	16.262	18.641	33.22	41.973	0.645061	0.0183389	0.0388614	forward	ybaV
b0443	fadM	464402	464800	56	67	55	74	3.508	2.955	15.347	12.59	1.6291	4.29278e-06	2.13809e-05	forward	fadM
b0444	queC	464852	465547	2971	4176	705	1109	106.705	105.604	112.773	108.169	-0.42094	0.0184839	0.0391308	reverse	queC
b0445	ybaE	465612	467312	165	320	234	347	2.425	3.311	15.316	13.849	1.86147	1.59082e-13	2.43517e-12	reverse	ybaE
b0446	cof	467412	468230	231	396	216	339	7.051	8.51	29.363	28.099	1.40496	1.48066e-09	1.27856e-08	forward	cof
b0447	decR	468383	468841	131	182	89	155	7.134	6.979	21.587	22.925	1.18765	1.71493e-05	7.60687e-05	forward	decR
b0448	mdlA	468871	470643	985	1441	610	1026	13.887	14.305	38.304	39.284	0.985252	2.85274e-07	1.67867e-06	forward	mdlA	>	+
b0449	mdlB	470636	472417	1140	1514	573	946	15.992	14.954	35.799	36.038	0.738894	0.000136736	0.000493512	forward	mdlB	>>
b0450	glnK	472598	472936	4	6	8	15	0.295	0.312	2.627	3.004	2.75008	0.00131042	0.0037694	forward	glnK	>
b0451	amtB	472966	474252	299	439	313	486	5.807	6.004	27.076	25.635	1.67919	6.80701e-16	1.37332e-14	forward	amtB	>>
b0452	tesB	474301	475161	994	1533	194	332	28.859	31.338	25.086	26.177	-0.704182	0.000814103	0.00248199	reverse	tesB
b0453	ybaY	475379	475951	316	409	104	149	13.786	12.563	20.207	17.653	0.040214	0.871311	0.911711	forward	ybaY
b0454	ybaZ	475982	476371	65	93	46	49	4.166	4.197	13.132	8.529	0.866726	0.0214185	0.0445042	reverse	ybaZ
b0455	ffs	476448	476561	6105	6733	1847	1579	1338.67	1039.52	1803.79	940.282	-0.296145	0.31744	0.425912	forward	ffs
b0456	ybaA	476672	477025	88	88	69	109	6.214	4.375	21.701	20.903	1.53927	4.77962e-06	2.36176e-05	forward	ybaA
b0457	pdeB	477067	478617	400	517	83	111	6.447	5.867	5.958	4.858	-0.675691	0.00800186	0.0189056	reverse	pdeB		+
b0458	ylaC	478781	479251	124	139	56	35	6.581	5.194	13.237	5.045	0.102258	0.819614	0.875188	reverse	ylaC		+
b0459	maa	479367	479918	624	851	163	192	28.258	27.134	32.876	23.613	-0.467337	0.0472227	0.0877881	reverse	maa		+
b0460	hha	480090	480308	449	701	65	86	51.25	56.338	33.044	26.658	-1.3409	1.76177e-07	1.08635e-06	reverse	hha	<<	+
b0461	tomB	480334	480708	144	182	110	98	9.599	8.542	32.658	17.741	0.964528	0.0040357	0.0103748	reverse	tomB	<	+
b0462	acrB	481254	484403	42373	57245	7431	14625	336.257	319.856	262.64	315.186	-0.654521	0.00195301	0.00540472	reverse	acrB	<<
b0463	acrA	484426	485619	19179	26049	2587	5010	401.527	383.985	241.222	284.849	-1.04979	4.5149e-07	2.5872e-06	reverse	acrA	<
b0464	acrR	485761	486408	484	690	119	210	18.671	18.741	20.445	22	-0.287261	0.218294	0.31739	forward	acrR
b0465	mscK	486536	489898	6197	8607	1137	2113	46.062	45.046	37.641	42.653	-0.654443	0.00107464	0.00315967	forward	mscK
b0466	ybaM	490110	490271	118	176	44	89	18.208	19.122	30.239	37.295	0.397153	0.223712	0.323558	reverse	ybaM	<<
b0467	priC	490285	490812	442	707	261	384	20.926	23.567	55.034	49.372	0.748494	0.000390799	0.00128737	reverse	priC	<
b0468	ybaN	490882	491259	104	106	19	29	6.878	4.936	5.596	5.208	-0.603413	0.161742	0.24811	forward	ybaN
b0469	apt	491412	491963	7206	8535	1047	1439	326.323	272.14	211.17	176.971	-1.10994	2.39107e-08	1.69387e-07	forward	apt
b0470	dnaX	492092	494023	5728	7556	768	1394	74.112	68.835	44.257	48.982	-1.08939	5.08581e-08	3.43077e-07	forward	dnaX		+
b0471	ybaB	494076	494405	3758	5977	506	870	284.666	318.784	170.711	178.973	-1.26083	8.60609e-11	8.9072e-10	forward	ybaB	>	+
b0472	recR	494405	495010	5218	7379	625	1136	215.241	214.315	114.824	127.258	-1.29947	4.07088e-11	4.40057e-10	forward	recR	>>
b0473	htpG	495120	496994	34804	89036	13151	10807	464.003	835.779	780.876	391.278	-0.647113	0.0620582	0.111258	forward	htpG
b0474	adk	497175	497819	24217	34696	2079	3840	938.541	946.775	358.855	404.159	-1.7777	9.60234e-20	2.87939e-18	forward	adk
b0475	hemH	498055	499017	1741	2472	216	486	45.192	45.18	24.972	34.26	-1.07031	2.06944e-05	9.00599e-05	forward	hemH
b0476	aes	499014	499973	199	345	149	215	5.182	6.325	17.28	15.204	1.01238	4.74479e-05	0.000188158	reverse	aes
b0477	gsk	500125	501429	4027	5362	360	816	77.137	72.318	30.713	42.448	-1.49357	2.36749e-09	1.99325e-08	forward	gsk
b0478	ybaL	501562	503238	3980	6102	2221	4244	59.326	64.042	147.448	171.8	0.900546	1.3155e-05	5.98055e-05	reverse	ybaL
b0479	fsr	503476	504696	462	699	210	289	9.458	10.076	19.148	16.068	0.3644	0.090321	0.152262	reverse	fsr
b0480	ushA	504914	506566	2068	3134	708	1194	31.273	33.37	47.685	49.036	0.106169	0.572935	0.67121	forward	ushA
b0481	ybaK	506603	507082	1033	1575	88	147	53.796	57.752	20.411	20.79	-1.90843	1.45957e-17	3.53038e-16	reverse	ybaK
b4585	chiX	507204	507287	63	35	38	43	18.748	7.334	50.365	34.751	1.22087	0.0206015	0.0429902	forward	chiX
b0482	ybaP	507286	508080	204	299	18	10	6.414	6.62	2.521	0.854	-2.53398	1.65142e-08	1.22127e-07	reverse	ybaP
b0483	ybaQ	508218	508559	394	509	87	125	28.798	26.195	28.322	24.812	-0.532569	0.0329517	0.0642881	forward	ybaQ
b0484	copA	508875	511379	1437	2526	808	1220	14.34	17.748	35.911	33.062	0.62424	0.00185983	0.00518621	reverse	copA
b0485	glsA	511641	512573	95	152	31	59	2.545	2.867	3.699	4.293	0.100397	0.778366	0.841612	forward	glsA	>
b0486	ybaT	512576	513868	96	145	59	118	1.856	1.974	5.08	6.195	1.0966	0.00054575	0.00173137	forward	ybaT	>>
b0487	cueR	513993	514400	542	815	131	265	33.207	35.158	35.747	44.093	-0.238845	0.334762	0.443793	forward	cueR
b0488	ybbJ	514401	514859	200	308	104	162	10.892	11.81	25.226	23.96	0.636921	0.0118748	0.0267246	reverse	ybbJ	<<
b0489	qmcA	514856	515773	619	958	183	295	16.855	18.367	22.194	21.815	-0.154783	0.468607	0.576942	reverse	qmcA	<
b0490	fetA	515919	516596	536	925	108	213	19.762	24.013	17.734	21.327	-0.627673	0.0146266	0.0320496	forward	fetA	>
b0491	fetB	516583	517362	588	878	114	217	18.844	19.812	16.272	18.886	-0.60164	0.011879	0.0267246	forward	fetB	>>
b0492	cnoX	517425	518279	4512	11243	3201	2358	131.915	231.443	416.816	187.223	0.231099	0.525995	0.629243	reverse	cnoX
b0493	ybbO	518340	519149	483	754	269	331	14.906	16.384	36.974	27.741	0.556873	0.0126692	0.02827	reverse	ybbO	<<
b0494	tesA	519139	519765	169	240	99	159	6.738	6.737	17.579	17.215	0.893263	0.00059331	0.00186201	reverse	tesA	<
b0495	ybbA	519733	520419	346	514	515	761	12.59	13.168	83.459	75.198	2.1413	7.67349e-28	4.47927e-26	forward	ybbA	>
b0496	ybbP	520416	522830	616	924	902	1311	6.376	6.734	41.583	36.852	2.09871	3.27606e-30	2.43095e-28	forward	ybbP	>>
b0497	rhsD	523261	527541	449	704	342	439	2.622	2.894	8.894	6.961	1.03431	1.36394e-06	7.32678e-06	forward	rhsD	>
b0498	ybbC	527581	527949	35	49	21	30	2.371	2.337	6.336	5.519	0.848781	0.0699206	0.122739	forward	ybbC	>>
b0499	ylbH	527949	528659	40	52	22	30	1.406	1.287	3.445	2.864	0.742275	0.106837	0.174918	forward	ylbH	>>
b0501	ybbD	528640	529130	29	47	9	17	1.476	1.685	2.041	2.35	0.0136482	0.981314	0.988539	forward	ybbD	>>
b4632	ylbI	529497	529592	21	24	12	20	5.468	4.4	13.917	14.143	1.04363	0.0812164	0.139383	forward	ylbI
b0502	ylbG	529645	530016	175	233	40	36	11.759	11.024	11.971	6.57	-0.820154	0.0234305	0.0482269	reverse	ylbG
b0503	selU	530132	531226	1450	2104	172	329	33.101	33.819	17.488	20.397	-1.28688	5.70198e-09	4.54704e-08	reverse	selU
b0504	allS	531295	532221	35	56	12	22	0.944	1.063	1.441	1.611	0.141228	0.787698	0.848558	reverse	allS
b0505	allA	532451	532933	219	349	197	310	11.334	12.718	45.409	43.571	1.40846	7.86886e-10	7.01626e-09	forward	allA
b0506	allR	533011	533826	2347	3510	900	1251	71.898	75.708	122.794	104.075	0.136311	0.447173	0.558383	forward	allR
b0507	gcl	533916	535697	84	135	29	42	1.178	1.333	1.812	1.6	-0.043031	0.908009	0.937071	forward	gcl	>
b0508	hyi	535710	536486	41	28	7	9	1.319	0.634	1.003	0.786	-0.612391	0.394275	0.505309	forward	hyi	>>
b0509	glxR	536586	537464	48	96	18	20	1.365	1.922	2.28	1.545	-0.293766	0.546751	0.648693	forward	glxR	>>
b0511	ybbW	537633	539087	10	14	10	12	0.172	0.169	0.765	0.56	1.45956	0.0465019	0.086641	forward	ybbW	>>
b0512	allB	539147	540508	63	118	73	110	1.156	1.525	5.967	5.483	1.60808	5.05427e-07	2.86999e-06	forward	allB	>>
b0513	ybbY	540565	541866	22	22	16	10	0.422	0.297	1.368	0.521	0.854356	0.212389	0.31119	forward	ybbY	>>
b0514	glxK	541888	543033	167	190	63	67	3.643	2.918	6.12	3.969	0.117848	0.723954	0.798556	forward	glxK	>>
b0515	allE	543261	544046	333	526	103	188	10.59	11.779	14.589	16.237	-0.00500167	0.984075	0.989954	reverse	allE	<<
b0516	allC	544057	545292	167	271	104	146	3.377	3.859	9.368	8.019	0.778176	0.00308247	0.00811646	reverse	allC	<<
b0517	allD	545314	546363	25	28	3	16	0.595	0.469	0.318	1.034	-0.0345662	0.964032	0.975643	reverse	allD	<
b0518	fdrA	546680	548347	30	26	14	21	0.45	0.274	0.934	0.855	0.837526	0.15088	0.233494	forward	fdrA	>
b4572	ylbE	548357	549616	57	71	72	92	1.131	0.992	6.362	4.957	1.92806	7.64884e-09	5.95847e-08	forward	ylbE	>>
b0520	ylbF	549627	550442	25	61	46	68	0.766	1.316	6.276	5.657	2.02201	1.20318e-06	6.55982e-06	forward	ylbF	>>
b0521	ybcF	550439	551332	52	82	56	107	1.454	1.614	6.974	8.125	1.83266	8.01204e-08	5.251e-07	forward	ybcF	>>
b0522	purK	551527	552594	1096	1461	211	430	25.653	24.077	21.996	27.332	-0.476436	0.0444493	0.0832332	reverse	purK	<<
b0523	purE	552591	553100	603	697	65	135	29.556	24.054	14.19	17.97	-1.19474	2.17723e-05	9.4282e-05	reverse	purE	<
b0524	lpxH	553218	553940	2397	3116	352	639	82.875	75.855	54.204	59.999	-0.946452	5.59612e-06	2.71918e-05	reverse	lpxH	<<	+
b0525	ppiB	553943	554437	16071	25881	3538	5269	811.578	920.244	795.751	722.61	-0.670026	0.000128787	0.000467134	reverse	ppiB	<
b0526	cysS	554611	555996	11207	16320	1783	3479	202.124	207.245	143.223	170.401	-0.854874	4.23576e-05	0.000169663	forward	cysS		+
b0527	ybcI	556032	556553	30	34	28	28	1.437	1.146	5.972	3.641	1.39179	0.00506991	0.0126618	reverse	ybcI		+
b0528	ybcJ	556661	556873	102	121	29	31	11.971	9.998	15.158	9.88	-0.318946	0.426289	0.538516	reverse	ybcJ	<<
b0529	folD	556875	557741	348	470	91	146	10.034	9.541	11.685	11.432	-0.23487	0.340812	0.44942	reverse	folD	<
b0530	sfmA	558212	558754	10	22	10	22	0.46	0.713	2.05	2.75	1.56812	0.0181748	0.0385697	forward	sfmA
b0531	sfmC	558974	559666	2	3	1	1	0.072	0.076	0.161	0.098	0.279672	0.886189	0.922428	forward	sfmC	>
b0532	sfmD	559697	562300	81	86	39	41	0.778	0.581	1.667	1.069	0.507209	0.21125	0.309937	forward	sfmD	>>
b0533	sfmH	562336	563319	20	27	6	3	0.508	0.483	0.679	0.207	-0.746638	0.388081	0.498684	forward	sfmH	>
b0534	sfmF	563330	563845	9	15	2	4	0.436	0.512	0.432	0.526	-0.437217	0.686899	0.768645	forward	sfmF	>>
b0535	fimZ	563848	564480	13	8	3	5	0.513	0.222	0.528	0.536	0.0787942	0.940315	0.960275	reverse	fimZ
b0537	intD	564815	565978	431	675	191	285	9.256	10.207	18.269	16.622	0.361006	0.0965263	0.160681	reverse	intD
b4633	xisD	565858	566079	0	0	0	0	0	0	0	0	NA	NA	NA	reverse	xisD
b0538	Phantom Gene	565972	566532	4	2	1	2	0.178	0.063	0.198	0.242	0.444881	0.796457	0.855889	forward	Phantom
b0539	exoD	566098	566361	3	5	4	11	0.284	0.333	1.687	2.829	2.42958	0.0190534	0.0401423	reverse	exoD
b4508	peaD	566376	566687	5	5	2	7	0.401	0.282	0.714	1.523	1.3131	0.262176	0.366829	forward	peaD
b0540	insE3	566842	567141	4	2	5	2	0.333	0.117	1.856	0.453	1.823	0.181589	0.27357	forward	insE3	>
b0541	insF3	567138	568004	156	164	27	103	4.498	3.329	3.467	8.065	0.13107	0.771264	0.836619	forward	insF3	>>
b0543	emrE	568315	568647	868	1126	203	339	65.158	59.514	67.87	69.109	-0.338226	0.113694	0.184353	forward	emrE
b4733	ylcJ	568695	568844	1	1	0	1	0.167	0.117	0	0.453	0.496705	0.869145	NA	forward	ylcJ
b0544	ybcK	568902	570428	91	87	24	25	1.49	1.003	1.75	1.111	-0.307683	0.501074	0.606834	forward	ybcK
b0545	ybcL	570893	571444	49	68	25	15	2.219	2.168	5.042	1.845	0.102311	0.85006	0.897765	forward	ybcL	>
b0546	ybcM	571454	572251	123	201	60	100	3.853	4.433	8.371	8.507	0.552197	0.0651269	0.115623	forward	ybcM	>>
b4588	ylcH	572368	572469	6	8	3	2	1.47	1.38	3.275	1.331	0.136695	0.912839	0.940553	forward	ylcH
b0547	ybcN	572466	572921	4	0	1	6	0.219	0	0.244	0.893	2.04327	0.240179	0.343292	forward	ybcN	>
b0548	ninE	572921	573091	0	0	0	0	0	0	0	0	NA	NA	NA	forward	ninE	>>
b0549	ybcO	573084	573374	0	0	0	0	0	0	0	0	NA	NA	NA	forward	ybcO	>>
b0550	rusA	573371	573733	2	1	1	1	0.138	0.048	0.307	0.187	0.923631	0.665829	0.752452	forward	rusA	>>
b4509	ylcG	573730	573870	0	0	0	0	0	0	0	0	NA	NA	NA	forward	ylcG	>>
b0551	quuD	573956	574339	22	26	25	20	1.432	1.192	7.248	3.536	1.51867	0.00721715	0.0172659	forward	quuD
b0552	insH2	574737	575717	6883	11399	2751	5632	175.389	204.515	312.209	389.74	0.417358	0.0665071	0.117752	reverse	insH2
b0554	essD	577398	577613	34	30	11	7	3.935	2.445	5.67	2.2	-0.244339	0.729649	0.803373	forward	essD	>
b0555	rrrD	577613	578110	54	60	25	32	2.711	2.121	5.589	4.362	0.554475	0.212122	0.311008	forward	rrrD	>>
b0556	rzpD	578107	578568	9	13	2	3	0.487	0.495	0.482	0.441	-0.56996	0.619272	0.713091	forward	rzpD	>>
b4510	rzoD	578327	578509	0	0	0	0	0	0	0	0	NA	NA	NA	forward	rzoD
b0557	borD	578600	578893	13034	21291	3914	7756	1108.21	1274.61	1482.17	1790.9	-0.0117248	0.957104	0.970628	reverse	borD
b0558	ybcV	579184	579594	51	77	15	22	3.102	3.297	4.063	3.634	-0.21659	0.648862	0.738481	reverse	ybcV
b0559	ybcW	579880	580086	191	283	69	213	23.065	24.063	37.111	69.854	0.738399	0.0421113	0.0796042	forward	ybcW
b4589	ylcI	580251	580445	11	7	10	9	1.41	0.632	5.709	3.133	1.62238	0.0550911	0.100203	reverse	ylcI
b0560	nohD	580834	581379	19	27	8	7	0.87	0.87	1.631	0.87	-0.00759249	0.991793	0.994519	forward	nohD
b4634	aaaD	581354	581662	0	0	0	0	0	0	0	0	NA	NA	NA	forward	aaaD
b0561	tfaD	581534	582097	7	13	4	8	0.31	0.406	0.79	0.963	0.829791	0.370791	0.48046	forward	tfaD
b0562	ybcY	582152	582806	93	126	59	70	3.549	3.386	10.028	7.255	0.820704	0.0129187	0.0287535	reverse	ybcY
b0563	tfaX	582875	583060	31	43	6	12	4.166	4.069	3.591	4.38	-0.496945	0.440094	0.551125	forward	tfaX
b0564	appY	583681	584430	167	394	166	295	5.566	9.246	24.642	26.702	1.31892	1.65283e-05	7.34629e-05	forward	appY
b0565	ompT	584680	585633	42561	66490	12083	17628	1115.21	1226.69	1410.1	1254.4	-0.294969	0.0820072	0.140382	reverse	ompT	<<
b0566	envY	586147	586908	8	10	2	1	0.262	0.231	0.292	0.089	-0.965416	0.482149	0.589293	reverse	envY	<
b0567	ybcH	587091	587981	252	329	51	101	7.07	6.499	6.373	7.695	-0.406041	0.166808	0.25481	reverse	ybcH
b0568	nfrA	587982	590954	1487	2622	382	685	12.503	15.523	14.305	15.641	-0.375805	0.0888166	0.150015	reverse	nfrA	<<
b0569	nfrB	590941	593178	1072	1820	257	408	11.974	14.313	12.785	12.376	-0.540221	0.010183	0.0233776	reverse	nfrB	<
b0570	cusS	593328	594770	301	410	54	76	5.214	5.001	4.166	3.575	-0.885312	0.00130051	0.00374827	reverse	cusS	<<
b0571	cusR	594760	595443	502	790	163	274	18.346	20.328	26.531	27.194	0.000656986	0.997651	0.998107	reverse	cusR	<
b0572	cusC	595600	596973	18	39	20	24	0.327	0.5	1.621	1.186	1.25292	0.0210744	0.0438725	forward	cusC	>
b0573	cusF	597131	597463	9	18	8	11	0.676	0.951	2.675	2.242	1.09747	0.15015	0.232446	forward	cusF	>>
b0574	cusB	597479	598702	39	68	29	42	0.796	0.978	2.638	2.329	0.997311	0.0174832	0.0373737	forward	cusB	>>
b0575	cusA	598714	601857	183	300	368	553	1.455	1.679	13.031	11.941	2.51138	3.63306e-31	3.05875e-29	forward	cusA	>>
b0576	pheP	601959	603335	3526	4949	1377	2358	64.009	63.257	111.333	116.249	0.36319	0.049532	0.0913826	forward	pheP
b0577	ybdG	603416	604663	3398	5303	187	369	68.062	74.788	16.682	20.072	-2.42305	6.50324e-28	3.84746e-26	reverse	ybdG
b0578	nfsB	604771	605424	1552	2112	418	588	59.321	56.839	71.158	61.035	-0.297352	0.116615	0.18798	reverse	nfsB
b0579	ybdF	605518	605886	56	68	40	44	3.794	3.243	12.069	8.095	1.01861	0.011266	0.0255425	reverse	ybdF
b0580	ybdJ	605951	606199	23	11	8	7	2.309	0.778	3.577	1.908	0.322675	0.708653	0.785438	reverse	ybdJ
b0581	ybdK	606265	607383	16	34	18	18	0.357	0.535	1.791	1.092	1.16864	0.0476202	0.0883396	reverse	ybdK
b4700	sokE	607734	607792	1	8	4	6	0.424	2.387	7.548	6.904	1.83017	0.131302	0.207899	forward	sokE
b4415	hokE	607836	607988	6	6	15	7	0.98	0.69	10.915	3.106	2.53069	0.00466717	0.0117633	forward	hokE
b0582	insL2	608065	609177	17	13	6	13	0.382	0.206	0.6	0.793	0.81263	0.298668	0.405699	forward	insL2
b0583	entD	609459	610079	47	53	36	60	1.892	1.502	6.454	6.559	1.47384	0.00020928	0.000721439	reverse	entD	<<
b0584	fepA	610254	612494	235	249	132	171	2.621	1.956	6.558	5.18	0.872235	0.00192206	0.00533933	reverse	fepA	<
b0585	fes	612737	613939	20	15	10	8	0.416	0.219	0.925	0.451	0.598438	0.439963	0.551125	forward	fes	>
b4511	ybdZ	613942	614160	0	0	0	0	0	0	0	0	NA	NA	NA	forward	ybdZ	>>
b0586	entF	614157	618038	271	343	227	334	1.745	1.555	6.51	5.841	1.42405	2.9951e-10	2.85676e-09	forward	entF	>>
b0587	fepE	618254	619387	12	12	1	7	0.265	0.186	0.098	0.419	-0.154712	0.886689	0.922729	forward	fepE	>>
b0588	fepC	619384	620199	37	28	8	18	1.133	0.604	1.092	1.497	0.139752	0.829831	0.882439	reverse	fepC	<<
b0589	fepG	620196	621188	25	28	5	13	0.629	0.496	0.561	0.889	-0.0597738	0.93256	0.956371	reverse	fepG	<<
b0590	fepD	621185	622189	19	26	8	14	0.473	0.455	0.886	0.946	0.516782	0.435882	0.547259	reverse	fepD	<	+
b0591	entS	622300	623550	76	66	40	68	1.519	0.929	3.56	3.69	1.10414	0.00643474	0.015642	forward	entS
b0592	fepB	623554	624510	77	82	16	15	2.011	1.508	1.861	1.064	-0.788588	0.11737	0.188775	reverse	fepB		+
b0593	entC	624885	626060	6	7	4	2	0.128	0.105	0.379	0.115	0.52026	0.668347	0.753547	forward	entC	>
b0594	entE	626070	627680	36	52	10	25	0.559	0.568	0.691	1.053	0.195056	0.719351	0.79448	forward	entE	>>
b0595	entB	627694	628551	87	67	35	47	2.535	1.374	4.542	3.719	0.599047	0.177144	0.268085	forward	entB	>>
b0596	entA	628551	629297	53	74	38	52	1.774	1.744	5.664	4.726	1.07595	0.00452197	0.0114434	forward	entA	>>
b0597	entH	629300	629713	47	54	29	40	2.838	2.296	7.799	6.559	1.00268	0.0188582	0.0398037	forward	entH	>>
b0598	cstA	629894	631999	1955	2647	1708	1120	23.205	22.122	90.293	36.103	0.969589	0.00543259	0.0134372	forward	cstA		+
b4512	ybdD	632182	632379	191	237	95	85	24.114	21.067	53.417	29.143	0.358316	0.281442	0.388325	forward	ybdD
b0599	hcxA	632389	633477	345	516	169	275	7.919	8.34	17.278	17.143	0.606442	0.00683302	0.0164639	reverse	hcxA
b0600	ybdL	633586	634746	238	344	123	271	5.124	5.215	11.795	15.846	0.959397	0.000579262	0.00182578	forward	ybdL
b0601	ybdM	634747	635376	28	41	15	21	1.111	1.145	2.651	2.263	0.636134	0.232217	0.333765	reverse	ybdM
b0602	ybdN	635349	636569	11	4	6	12	0.225	0.058	0.547	0.667	1.68198	0.0754279	0.130885	reverse	ybdN
b0603	ybdO	636716	637618	7	7	4	2	0.194	0.136	0.493	0.15	0.396702	0.741197	0.812459	reverse	ybdO
b0604	dsbG	637827	638573	303	530	97	122	10.139	12.488	14.457	11.087	-0.318677	0.231283	0.33275	reverse	dsbG
b0605	ahpC	638945	639508	24404	33259	4190	7553	1081.62	1037.9	827.102	909.12	-0.761942	7.06179e-05	0.000270486	forward	ahpC	>	+
b0606	ahpF	639753	641318	10618	16420	4828	9045	169.49	184.548	343.242	392.101	0.582438	0.00374724	0.00971884	forward	ahpF	>>
b0607	uspG	641439	641867	634	938	1400	2219	36.942	38.483	363.325	351.141	2.76531	1.52973e-52	3.34857e-50	reverse	uspG
b0608	ybdR	642088	643326	183	277	93	205	3.692	3.935	8.357	11.232	0.902733	0.00197061	0.00545	forward	ybdR
b4734	yldA	643330	643419	1	2	0	0	0.278	0.391	0	0	-1.39428	0.716582	NA	reverse	yldA
b0609	Phantom Gene	643407	643868	75	109	42	86	4.058	4.153	10.121	12.637	1.01312	0.00383371	0.00990789	forward	Phantom
b0610	rnk	643557	643967	725	921	116	169	44.095	39.441	31.422	27.914	-0.975692	1.9926e-05	8.71608e-05	reverse	rnk
b0611	rna	644197	645003	1031	1470	90	114	31.936	32.061	12.416	9.59	-2.0343	6.71233e-19	1.89591e-17	reverse	rna
b0612	citT	645117	646580	68	85	48	109	1.161	1.022	3.65	5.054	1.54526	2.03361e-05	8.86766e-05	reverse	citT
b0613	citG	646631	647509	0	4	0	4	0	0.08	0	0.309	1.55695	0.493126	0.60003	reverse	citG	<<
b0614	citX	647484	648035	2	4	3	9	0.091	0.128	0.605	1.107	2.52748	0.0313613	0.0616801	reverse	citX	<<
b0615	citF	648039	649571	6	8	11	11	0.098	0.092	0.799	0.487	2.25267	0.00528975	0.0131359	reverse	citF	<<
b0616	citE	649582	650490	0	0	0	0	0	0	0	0	NA	NA	NA	reverse	citE	<<
b0617	citD	650487	650783	0	0	0	0	0	0	0	0	NA	NA	NA	reverse	citD	<<
b0618	citC	650798	651856	0	0	0	1	0	0	0	0.064	2.93712	0.552863	NA	reverse	citC	<
b0619	dpiB	652235	653893	576	770	186	355	8.679	8.169	12.482	14.527	0.213912	0.361093	0.470916	forward	dpiB	>
b0620	dpiA	653862	654542	337	487	69	136	12.37	12.587	11.28	13.557	-0.467254	0.081702	0.139997	forward	dpiA	>>
b0621	dcuC	654583	655968	1715	3819	605	1601	30.931	48.497	48.598	78.417	0.220206	0.499492	0.605252	reverse	dcuC
b0622	pagP	656557	657117	93	152	29	27	4.144	4.769	5.755	3.267	-0.505832	0.215883	0.314557	forward	pagP
b0623	cspE	657292	657501	85423	137829	9414	11578	10168.3	11551.8	4990.9	3742.79	-1.80149	2.26896e-20	7.19819e-19	forward	cspE
b0624	crcB	657555	657938	614	793	82	120	39.97	36.347	23.774	21.214	-1.2444	2.35773e-07	1.41399e-06	reverse	crcB
b4581	ybeM	658031	658818	221	305	196	263	7.011	6.812	27.692	22.657	1.37849	3.11726e-09	2.57984e-08	forward	ybeM
b0627	tatE	658947	659150	2408	3835	1052	1558	295.066	330.874	574.13	518.464	0.322889	0.0740318	0.128871	forward	tatE
b0628	lipA	659251	660216	10919	14479	993	1573	282.552	263.808	114.445	110.543	-1.75868	5.6107e-23	2.11755e-21	reverse	lipA		+
b0629	ybeF	660425	661378	67	112	25	20	1.756	2.066	2.918	1.423	-0.351748	0.448878	0.559086	reverse	ybeF
b0630	lipB	661637	662278	970	1358	28	57	37.768	37.23	4.856	6.027	-3.232	1.96726e-32	1.79431e-30	reverse	lipB	<<
b0631	ybeD	662379	662642	754	1505	340	227	71.394	100.337	143.384	58.372	-0.279459	0.447732	0.558383	reverse	ybeD	<
b0632	dacA	662752	663963	5483	7169	304	414	113.086	104.108	27.925	23.189	-2.5736	3.86202e-41	5.63598e-39	reverse	dacA
b0633	rlpA	664102	665190	3552	5399	446	694	81.534	87.259	45.596	43.263	-1.40405	1.11406e-14	1.93546e-13	reverse	rlpA	<<
b0634	mrdB	665201	666313	1814	2430	389	462	40.741	38.427	38.912	28.179	-0.731265	0.000574488	0.00181335	reverse	mrdB	<<	+
b0635	mrdA	666316	668217	6375	8477	1105	1686	83.784	78.444	64.681	60.177	-0.857986	1.1772e-06	6.44939e-06	reverse	mrdA	<<
b0636	rlmH	668248	668715	1806	2820	323	577	96.464	106.055	76.839	83.697	-0.806449	8.47071e-05	0.000319696	reverse	rlmH	<<
b0637	rsfS	668719	669036	2980	4168	541	860	234.251	230.689	189.406	183.591	-0.79569	1.17102e-05	5.37167e-05	reverse	rsfS	<
b0638	cobC	669296	669907	185	312	41	41	7.556	8.973	7.459	4.548	-0.977498	0.00426676	0.010873	reverse	cobC	<<
b0639	nadD	669931	670572	399	606	71	122	15.536	16.614	12.313	12.9	-0.820265	0.00114022	0.00333458	reverse	nadD	<<
b0640	holA	670574	671605	1911	2564	390	527	46.289	43.729	42.074	34.667	-0.716347	0.000208257	0.000718479	reverse	holA	<<	+
b0641	lptE	671605	672186	5103	7610	937	1517	219.177	230.138	179.242	176.947	-0.81217	4.89256e-06	2.40941e-05	reverse	lptE	<<
b0642	leuS	672201	674783	28218	42509	3558	7083	273.083	289.657	153.358	186.155	-1.19896	1.88006e-08	1.36499e-07	reverse	leuS	<
b0643	ybeL	675018	675500	1004	1788	561	1041	51.961	65.155	129.312	146.314	0.763817	0.000750917	0.00229789	forward	ybeL
b0644	ybeQ	675570	676547	79	114	37	81	2.019	2.052	4.212	5.622	0.819849	0.023486	0.0483185	reverse	ybeQ
b0645	ybeR	676711	677418	6	8	1	0	0.212	0.199	0.157	0	-2.17433	0.266846	0.37241	forward	ybeR	>
b0646	djlB	677415	678842	24	15	10	6	0.42	0.185	0.78	0.285	0.276898	0.737288	0.808578	forward	djlB	>>
b0647	ybeT	678852	679406	12	14	3	2	0.54	0.444	0.602	0.245	-0.779894	0.48248	0.589534	reverse	ybeT
b0648	ybeU	679508	680215	19	36	20	24	0.671	0.895	3.145	2.301	1.29159	0.0157699	0.0342294	forward	ybeU	>
b0649	djlC	680212	681663	126	195	236	361	2.169	2.364	18.095	16.878	2.46672	2.09794e-26	1.068e-24	forward	djlC	>>
b0650	hscC	681723	683393	304	492	298	462	4.548	5.182	19.855	18.769	1.50923	1.68808e-12	2.30232e-11	reverse	hscC		+
b0651	rihA	683477	684412	2067	4295	818	1454	55.202	80.763	97.298	105.456	0.104377	0.672287	0.756819	reverse	rihA
b0652	gltL	684530	685255	415	605	131	222	14.289	14.667	20.089	20.759	0.0240617	0.916787	0.94415	reverse	gltL	<<
b0653	gltK	685255	685929	128	154	59	71	4.74	4.016	9.731	7.141	0.452009	0.164565	0.251823	reverse	gltK	<<
b0654	gltJ	685929	686669	124	157	69	84	4.183	3.729	10.367	7.696	0.697336	0.0247655	0.050406	reverse	gltJ	<<	+
b4763	sroC	686681	686843	192	159	57	44	29.445	17.169	38.932	18.325	-0.223098	0.607934	0.702809	reverse	sroC	<<
b0655	gltI	686839	687747	520	731	211	295	14.3	14.154	25.843	22.031	0.266083	0.209503	0.308097	reverse	gltI	<
b0656	insH3	687997	688977	26	29	12	10	0.663	0.52	1.362	0.692	0.269411	0.68122	0.76393	reverse	insH3
b0657	lnt	689343	690881	1970	3491	962	1112	31.998	39.924	69.592	49.051	0.231749	0.306449	0.414725	reverse	lnt	<<	+
b0658	ybeX	690906	691784	4764	8835	1618	1953	135.48	176.907	204.934	150.832	-0.300065	0.1837	0.276275	reverse	ybeX	<<
b0659	ybeY	691874	692341	1903	4213	679	686	101.645	158.443	161.528	99.508	-0.489006	0.0926967	0.155502	reverse	ybeY	<<
b0660	ybeZ	692338	693378	6817	14687	2678	2858	163.695	248.319	286.407	186.377	-0.292278	0.281351	0.388322	reverse	ybeZ	<
b0661	miaB	693531	694955	13419	17178	1726	2810	235.395	212.17	134.85	133.867	-1.21404	3.77622e-11	4.10231e-10	reverse	miaB
b0662	ubiF	695101	696276	2530	3765	543	941	53.778	56.349	51.406	54.32	-0.532519	0.0055963	0.0138109	forward	ubiF
b0674	asnB	697513	699177	2397	3822	1076	1431	35.987	40.402	71.949	58.345	0.285042	0.129928	0.205946	reverse	asnB
b0675	umpH	699574	700326	1874	2949	323	478	62.211	68.93	47.756	43.094	-1.0105	1.24981e-07	7.90704e-07	reverse	umpH	<<
b0676	nagC	700374	701594	2138	3248	504	903	43.771	46.82	45.956	50.206	-0.386023	0.0533983	0.0976108	reverse	nagC	<<	+
b0677	nagA	701603	702751	2009	3415	586	1178	43.707	52.312	56.781	69.6	-0.0712155	0.758552	0.825693	reverse	nagA	<<
b0678	nagB	702811	703611	1228	2059	339	666	38.323	45.243	47.119	56.445	-0.15795	0.493802	0.600518	reverse	nagB	<
b0679	nagE	703944	705890	8264	13998	3714	5948	106.1	126.54	212.373	207.389	0.374186	0.0457859	0.08548	forward	nagE
b0680	glnS	706093	707757	18548	26783	1407	2374	278.468	283.121	94.081	96.794	-2.03268	6.17374e-30	4.29026e-28	forward	glnS
b0681	chiP	708334	709740	639	942	455	676	11.353	11.784	36.003	32.616	1.08741	1.3553e-08	1.0195e-07	forward	chiP	>	+
b0682	chiQ	709790	710116	40	49	48	68	3.058	2.637	16.342	14.117	1.94059	2.67412e-07	1.58207e-06	forward	chiQ	>>
b0683	fur	710200	710646	5119	7490	975	1525	286.266	294.918	242.841	231.603	-0.771427	9.25259e-06	4.31853e-05	reverse	fur	<<	+
b4637	uof	710639	710725	318	416	35	59	91.369	84.159	44.789	46.038	-1.41887	1.60497e-06	8.49646e-06	reverse	uof	<<	+
b0684	fldA	710935	711465	5405	8320	441	724	254.445	275.776	92.463	92.56	-1.99451	4.11353e-27	2.19622e-25	reverse	fldA	<
b0685	ybfE	711605	711898	179	205	108	116	15.219	12.273	40.898	26.785	0.800917	0.00876841	0.0205174	reverse	ybfE
b0686	ybfF	712038	712802	232	316	136	210	7.581	7.27	19.793	18.635	0.893857	0.000193454	0.000673244	reverse	ybfF
b0687	seqA	712987	713532	7140	10494	1487	2266	326.887	338.279	303.209	281.74	-0.665238	9.2747e-05	0.000347345	forward	seqA	>
b0688	pgm	713558	715198	19123	27629	3657	6269	291.3	296.336	248.108	259.341	-0.687255	0.000137462	0.000495314	forward	pgm	>>
b0689	ybfP	715412	715906	142	153	24	49	7.171	5.44	5.398	6.72	-0.508989	0.184309	0.277001	forward	ybfP
b0691	ybfG	715947	716597	47	59	24	53	1.805	1.595	4.104	5.527	1.05474	0.0146237	0.0320496	reverse	ybfG
b4636	ybfI	716721	716870	0	2	0	1	0	0.235	0	0.453	0.713504	0.837735	NA	reverse	ybfI
b0692	potE	716946	718265	146	201	192	337	2.765	2.68	16.194	17.332	2.1516	1.02657e-18	2.82662e-17	reverse	potE	<<
b0693	speF	718262	720460	41	53	39	70	0.466	0.424	1.975	2.161	1.75247	5.53796e-06	2.70084e-05	reverse	speF	<<
b4590	ybfK	720583	720840	0	1	0	2	0	0.068	0	0.526	2.42058	0.440173	NA	forward	ybfK
b4803	speFL	720718	720822	0	0	2	3	0	0	2.121	1.94	5.3075	0.0185316	0.0392128	reverse	speFL	<
b0694	kdpE	721056	721733	78	158	12	27	2.876	4.102	1.97	2.703	-1.02241	0.0267489	0.0539674	reverse	kdpE	<<
b0695	kdpD	721730	724414	966	1337	402	614	8.993	8.764	16.669	15.524	0.378794	0.047351	0.0879893	reverse	kdpD	<
b0696	kdpC	724407	724979	196	175	31	44	8.551	5.375	6.023	5.213	-0.791852	0.0410923	0.0780147	reverse	kdpC	<<
b0697	kdpB	724988	727036	750	515	92	151	9.15	4.424	4.999	5.003	-0.918296	0.0124648	0.0278423	reverse	kdpB	<<
b0698	kdpA	727059	728732	500	337	46	42	7.466	3.543	3.059	1.703	-1.72402	6.30974e-05	0.000244677	reverse	kdpA	<<
b4513	kdpF	728732	728821	1	1	0	0	0.278	0.196	0	0	-0.889546	0.840244	NA	reverse	kdpF	<
b0699	ybfA	729134	729340	500	582	193	284	60.38	49.486	103.803	93.138	0.361281	0.123332	0.196487	forward	ybfA		+
b0700	rhsC	729583	733776	125	153	70	135	0.745	0.642	1.858	2.185	1.08254	0.000401238	0.00131582	forward	rhsC	>
b0701	Phantom Gene	733370	733591	0	0	0	0	0	0	0	0	NA	NA	NA	forward	Phantom
b0702	ybfB	733776	734102	10	22	7	7	0.764	1.184	2.383	1.453	0.450296	0.582578	0.67997	forward	ybfB	>>
b0703	ybfO	734220	735653	27	32	15	14	0.471	0.393	1.165	0.663	0.565122	0.342695	0.450817	forward	ybfO	>
b0704	ybfC	735650	736219	20	24	8	17	0.877	0.741	1.563	2.025	0.703753	0.282195	0.388997	forward	ybfC	>>
b4514	ybfQ	736445	736699	3	6	6	7	0.294	0.414	2.62	1.864	2.14521	0.0360105	0.0693289	forward	ybfQ
b0705	ybfL	736900	737961	8	18	9	14	0.188	0.298	0.944	0.895	1.42506	0.0525297	0.0962239	forward	ybfL
b0706	ybfD	738092	738853	4	9	6	14	0.131	0.208	0.877	1.247	2.18079	0.0128735	0.0286966	forward	ybfD
b0707	ybgA	739001	739510	12	10	0	4	0.588	0.345	0	0.532	-1.0783	0.431168	0.542429	forward	ybgA	>
b0708	phr	739507	740925	210	313	127	195	3.699	3.882	9.964	9.329	0.868324	0.000348397	0.00115903	forward	phr	>>
b0709	dtpD	741075	742556	454	622	154	238	7.658	7.387	11.569	10.902	0.100696	0.649783	0.73928	reverse	dtpD
b0710	ybgI	742827	743570	2039	3255	880	1218	68.507	77.003	131.684	111.136	0.255009	0.170204	0.258913	forward	ybgI	>
b0711	pxpB	743593	744249	1210	2076	610	829	46.038	55.615	103.369	85.658	0.410254	0.0435818	0.081889	forward	pxpB	>>
b0712	pxpC	744243	745175	1616	2837	956	1059	43.296	53.519	114.078	77.054	0.489147	0.0366814	0.0705276	forward	pxpC	>>
b0713	pxpA	745165	745899	796	1319	566	609	27.072	31.585	85.734	56.249	0.780449	0.0011343	0.0033195	forward	pxpA	>>
b0714	nei	745935	746726	513	823	46	67	16.191	18.289	6.466	5.743	-1.9809	7.94362e-14	1.25549e-12	forward	nei	>>
b0715	abrB	746723	747769	491	706	98	120	11.723	11.868	10.421	7.781	-0.869773	0.000396529	0.00130307	reverse	abrB
b0716	ybgO	747921	748982	15	13	5	6	0.353	0.215	0.524	0.384	0.185114	0.834909	0.886332	reverse	ybgO	<<
b0717	ybgP	748979	749707	8	9	5	8	0.274	0.217	0.764	0.745	1.15193	0.207933	0.306148	reverse	ybgP	<<
b0718	ybgQ	749722	752169	6	11	6	10	0.061	0.079	0.273	0.277	1.49055	0.0854093	0.145438	reverse	ybgQ	<
b0719	ybgD	752229	752795	6	10	2	5	0.265	0.31	0.393	0.599	0.350165	0.757575	0.82545	reverse	ybgD
b0720	gltA	753185	754468	1086	1933	467	440	21.143	26.497	40.493	23.263	-0.0794012	0.773071	0.837956	reverse	gltA		+
b4768	ybgV	754658	754690	28	26	13	6	21.21	13.867	43.858	12.343	0.117464	0.87509	0.914573	reverse	ybgV
b4735	ybgU	754674	754781	4	3	0	3	0.926	0.489	0	1.886	0.128769	0.944678	0.962934	reverse	ybgU
b0721	sdhC	755177	755566	415	367	111	59	26.6	16.563	31.687	10.27	-0.570836	0.210952	0.309707	forward	sdhC	>	+
b0722	sdhD	755560	755907	216	180	33	10	15.516	9.104	10.557	1.951	-1.54816	0.00965128	0.0222737	forward	sdhD	>>
b0723	sdhA	755907	757673	5067	5198	807	449	71.682	51.776	50.847	17.25	-1.37427	0.0496661	0.0915915	forward	sdhA	>>	+
b0724	sdhB	757689	758405	2133	2404	352	277	74.364	59.012	54.657	26.227	-1.23095	0.000106174	0.000392925	forward	sdhB	>>	+
b0725	b0725	758464	758724	55	59	6	3	5.268	3.979	2.559	0.78	-2.07072	0.00473589	0.0119159	forward	b0725
b0726	sucA	758706	761507	7710	8772	650	725	68.783	55.101	25.827	17.565	-2.00804	2.01556e-17	4.84842e-16	forward	sucA	>>	+
b0727	sucB	761522	762739	8919	10721	672	804	183.047	154.923	61.425	44.812	-2.1611	7.88674e-24	3.11064e-22	forward	sucB	>>	+
b0728	sucC	763014	764180	6127	7198	877	1067	131.241	108.56	83.667	62.069	-1.2089	2.18993e-08	1.57172e-07	forward	sucC	>>
b0729	sucD	764180	765049	3718	4729	499	608	106.827	95.67	63.857	47.442	-1.35444	6.67731e-11	6.9603e-10	forward	sucD	>>
b4764	sdhX	765050	765150	10	5	1	1	2.475	0.871	1.102	0.672	-1.42933	0.377428	0.488004	forward	sdhX	>>
b0730	mngR	765153	765875	643	861	132	230	22.231	20.96	20.326	21.596	-0.513386	0.0240181	0.0491445	reverse	mngR
b0731	mngA	765984	767960	30	57	30	49	0.379	0.507	1.689	1.683	1.44514	0.000751555	0.00229789	forward	mngA	>
b0732	mngB	767978	770611	463	690	189	326	4.394	4.611	7.989	8.402	0.391837	0.0759042	0.131415	forward	mngB	>>
b0733	cydA	771458	773026	52922	101925	15604	30590	843.152	1143.37	1107.23	1323.54	-0.178129	0.45603	0.565715	forward	cydA	>	+
b0734	cydB	773042	774181	24806	45172	7376	13062	543.932	697.416	720.345	777.832	-0.201907	0.341055	0.449605	forward	cydB	>>
b4515	cydX	774196	774309	139	220	56	64	30.479	33.966	54.69	38.112	0.0232937	0.941742	0.961284	forward	cydX	>
b0735	ybgE	774309	774602	1315	1906	291	442	111.808	114.104	110.197	102.06	-0.569649	0.00293608	0.00779985	forward	ybgE	>>	+
b0736	ybgC	774752	775156	1516	1893	174	268	93.57	82.266	47.832	44.922	-1.40173	3.35316e-11	3.67924e-10	forward	ybgC	>
b0737	tolQ	775153	775845	3222	4810	236	390	116.221	122.163	37.914	38.204	-2.1214	2.16684e-28	1.29951e-26	forward	tolQ	>>
b0738	tolR	775849	776277	1026	1545	106	135	59.784	63.387	27.509	21.363	-1.82655	4.38703e-16	9.05963e-15	forward	tolR	>>
b0739	tolA	776342	777607	4878	7271	489	984	96.317	101.085	43.003	52.765	-1.51097	5.52745e-12	6.87477e-11	forward	tolA	>>
b0740	tolB	777740	779032	17123	23379	3222	4799	331.035	318.24	277.429	251.961	-0.775692	4.4013e-06	2.18964e-05	forward	tolB	>
b0741	pal	779067	779588	19170	29057	2320	3559	918.004	979.732	494.814	462.848	-1.46612	4.89083e-18	1.24489e-16	forward	pal	>>
b0742	cpoB	779598	780389	12924	18819	1280	1998	407.91	418.214	179.932	171.258	-1.71296	1.03577e-23	4.04877e-22	forward	cpoB	>>	+
b0750	nadA	782085	783128	252	479	133	275	6.034	8.075	14.183	17.882	0.720095	0.0113047	0.0256036	forward	nadA	>
b0751	pnuC	783166	783885	207	389	187	321	7.187	9.509	28.916	30.266	1.3502	1.2588e-07	7.94096e-07	forward	pnuC	>>
b0752	zitB	783882	784823	159	241	61	98	4.219	4.503	7.209	7.062	0.234946	0.412201	0.524446	reverse	zitB
b0753	ybgS	784937	785317	36	105	78	85	2.362	4.851	22.793	15.145	1.88496	6.47067e-06	3.1028e-05	reverse	ybgS
b0754	aroG	785633	786685	1666	2441	557	898	39.549	40.801	58.891	57.893	0.062438	0.735727	0.807879	forward	aroG
b0755	gpmA	786843	787595	14059	15927	772	775	466.715	372.277	114.142	69.87	-2.68717	1.0604e-25	5.04611e-24	reverse	gpmA
b0756	galM	787797	788837	5803	9799	1661	2365	139.346	165.675	177.641	154.227	-0.36016	0.05398	0.0985506	reverse	galM	<<
b0757	galK	788831	789979	3214	5037	1358	1826	69.923	77.158	131.584	107.885	0.218502	0.232565	0.334155	reverse	galK	<<
b0758	galT	789983	791029	609	1222	597	919	14.54	20.542	63.482	59.587	1.33135	1.42524e-08	1.06661e-07	reverse	galT	<<
b0759	galE	791039	792055	1011	1508	760	1083	24.85	26.098	83.199	72.292	1.12686	7.49327e-10	6.695e-09	reverse	galE	<	+
b0760	modF	792316	793788	913	1353	355	462	15.494	16.167	26.832	21.292	0.116086	0.564741	0.66517	reverse	modF	<<
b0761	modE	793856	794644	863	1253	209	315	27.342	27.951	29.491	27.103	-0.446522	0.0271517	0.0545025	reverse	modE	<
b0762	acrZ	794773	794922	3220	4569	495	514	536.608	536.114	367.399	232.623	-1.33548	1.15076e-08	8.77707e-08	forward	acrZ		+
b0763	modA	795089	795862	3257	5023	698	979	105.189	114.222	100.401	85.866	-0.719625	6.97903e-05	0.00026755	forward	modA	>
b0764	modB	795862	796551	1348	1955	415	572	48.835	49.868	66.961	56.277	-0.164585	0.385578	0.49598	forward	modB	>>
b0765	modC	796554	797612	2658	3814	819	1153	62.741	63.389	86.102	73.912	-0.140129	0.430482	0.542034	forward	modC	>>
b0766	ybhA	797613	798431	1050	1514	178	350	32.048	32.536	24.197	29.011	-0.744672	0.00115273	0.0033622	reverse	ybhA
b0767	pgl	798586	799581	2546	4449	1144	1852	63.899	78.619	127.877	126.23	0.357602	0.0723742	0.126388	forward	pgl
b0768	ybhD	799622	800575	36	44	23	23	0.943	0.812	2.684	1.637	0.79018	0.11454	0.185518	reverse	ybhD
b0769	ybhH	800759	801811	23	36	15	5	0.546	0.602	1.586	0.322	0.151086	0.842404	0.892253	forward	ybhH
b0770	ybhI	801887	803320	15	22	8	13	0.261	0.27	0.621	0.615	0.744896	0.28282	0.389244	forward	ybhI
b0771	ybhJ	803503	805764	138	165	116	190	1.525	1.284	5.709	5.702	1.55114	1.08399e-08	8.29668e-08	forward	ybhJ
b0772	ybhC	805998	807281	5797	8397	1453	2398	112.858	115.103	125.987	126.784	-0.327634	0.0649272	0.115362	reverse	ybhC
b0773	ybhB	807433	807909	829	1201	279	434	43.444	44.315	65.119	61.766	0.0535411	0.78646	0.848059	reverse	ybhB
b0774	bioA	807968	809257	285	397	75	177	5.523	5.417	6.473	9.315	0.0766582	0.797522	0.856612	reverse	bioA
b0775	bioB	809344	810384	177	243	93	112	4.25	4.108	9.946	7.304	0.550084	0.0486697	0.0900575	forward	bioB	>
b0776	bioF	810381	811535	121	171	79	101	2.619	2.606	7.615	5.936	0.883562	0.00249834	0.00674753	forward	bioF	>>
b0777	bioC	811522	812277	71	110	43	59	2.348	2.561	6.332	5.298	0.755678	0.0310853	0.0612472	forward	bioC	>>
b0778	bioD	812270	812947	90	152	27	31	3.318	3.946	4.434	3.104	-0.453252	0.248967	0.352963	forward	bioD	>>
b4591	ybhU	813114	813251	13	29	6	9	2.355	3.699	4.841	4.427	0.125285	0.870372	0.910947	reverse	ybhU
b0779	uvrB	813526	815547	2670	3945	1183	2417	33.008	34.339	65.137	81.148	0.650614	0.00351189	0.00916272	forward	uvrB
b0780	ybhK	815739	816647	1810	2836	912	1455	49.775	54.912	111.701	108.663	0.596121	0.00117485	0.00341759	reverse	ybhK
b0781	moaA	817044	818033	14229	22377	4474	4677	359.279	397.827	503.136	320.711	-0.371346	0.106409	0.174349	forward	moaA	>	+
b0782	moaB	818055	818567	4528	9279	1644	2190	220.639	318.354	356.787	289.806	-0.220685	0.345497	0.453413	forward	moaB	>>
b0783	moaC	818570	819055	3101	5595	941	1223	159.499	202.624	215.565	170.833	-0.391895	0.0629858	0.112644	forward	moaC	>>
b0784	moaD	819048	819293	332	716	135	149	33.736	51.228	61.097	41.118	-0.231179	0.44634	0.557985	forward	moaD	>>
b0785	moaE	819295	819747	3320	5457	912	1121	183.203	212.023	224.141	167.992	-0.499742	0.0140913	0.0310476	forward	moaE	>>
b0786	ybhL	819884	820588	1048	1260	599	917	37.159	31.456	94.594	88.3	0.934736	4.26975e-06	2.13147e-05	forward	ybhL
b0787	ybhM	820793	821506	101	140	52	92	3.536	3.451	8.108	8.747	0.803443	0.0112369	0.0254898	forward	ybhM
b0788	ybhN	821542	822498	20	29	14	19	0.522	0.533	1.629	1.348	1.00637	0.0815243	0.139802	reverse	ybhN	<<
b0789	clsB	822498	823739	30	48	6	24	0.604	0.68	0.538	1.312	0.120793	0.847595	0.895673	reverse	clsB	<<
b0790	ybhP	823736	824497	23	43	14	15	0.755	0.993	2.045	1.336	0.436598	0.455482	0.565541	reverse	ybhP	<
b0791	ybhQ	824630	825040	1392	1852	1478	2208	84.662	79.31	400.366	364.702	1.74133	2.27757e-22	8.10667e-21	forward	ybhQ		+
b0792	ybhR	825002	826108	77	141	42	52	1.739	2.242	4.224	3.189	0.397882	0.273926	0.380352	reverse	ybhR	<<
b0793	ybhS	826119	827252	237	359	134	149	5.224	5.572	13.156	8.92	0.532329	0.046771	0.0870563	reverse	ybhS	<<
b0794	ybhF	827245	828981	1028	1739	437	656	14.794	17.621	28.01	25.638	0.246549	0.220705	0.320055	reverse	ybhF	<<
b0795	ybhG	828974	829972	675	1266	261	476	16.89	22.305	29.087	32.346	0.177774	0.464234	0.572797	reverse	ybhG	<<
b0796	cecR	829972	830643	383	590	123	254	14.247	15.453	20.378	25.659	0.170495	0.510376	0.616223	reverse	cecR	<
b0797	rhlE	830872	832236	1669	2030	61	90	30.564	26.175	4.975	4.476	-3.06785	4.19304e-37	4.83083e-35	forward	rhlE
b0798	ybiA	832468	832950	172	253	108	233	8.902	9.219	24.894	32.748	1.2097	2.20043e-05	9.51925e-05	reverse	ybiA
b0799	dinG	833070	835220	1715	2556	381	854	19.93	20.915	19.72	26.952	-0.27064	0.278085	0.38454	forward	dinG	>
b0800	ybiB	835248	836210	1363	2146	187	283	35.38	39.222	21.619	19.95	-1.32333	6.25861e-11	6.58659e-10	forward	ybiB	>>
b0801	hcxB	836351	837436	916	1387	337	503	21.084	22.479	34.548	31.443	0.118413	0.541137	0.643253	forward	hcxB
b4769	ybiE	837503	837562	31	45	5	10	12.915	13.2	9.278	11.314	-0.792193	0.238123	0.340688	forward	ybiE
b0802	ybiJ	837665	837925	79	82	43	75	7.566	5.53	18.342	19.508	1.06838	0.00377215	0.00977188	reverse	ybiJ
b0803	ybiI	838190	838456	73	101	32	39	6.834	6.658	13.343	9.916	0.288462	0.455756	0.565714	reverse	ybiI
b0804	ybiX	838530	839207	12	26	3	1	0.442	0.675	0.493	0.1	-1.55297	0.1709	0.259701	reverse	ybiX
b0805	fiu	839249	841531	47	30	16	9	0.515	0.231	0.78	0.268	-0.0531428	0.939403	0.959589	reverse	fiu
b0806	mcbA	841796	842056	22	16	7	5	2.107	1.079	2.986	1.301	-0.107208	0.900067	0.93222	reverse	mcbA
b0807	rlmF	842332	843258	1971	2480	612	1014	53.15	47.087	73.501	74.257	0.0833914	0.672706	0.757097	forward	rlmF
b0808	ybiO	843255	845480	135	196	101	116	1.516	1.55	5.052	3.538	0.987972	0.000611089	0.00191008	reverse	ybiO
b0809	glnQ	845741	846463	1141	2748	230	422	39.449	66.897	35.417	39.624	-0.972035	0.000933271	0.00279853	reverse	glnQ	<<
b0810	glnP	846460	847119	838	1433	175	359	31.739	38.215	29.52	36.926	-0.537693	0.0311496	0.0613464	reverse	glnP	<<
b0811	glnH	847258	848004	2440	5353	483	1455	81.651	126.126	71.986	132.228	-0.477386	0.172119	0.261101	reverse	glnH	<
b0812	dps	848408	848911	1486	2589	584	918	73.702	90.413	129.005	123.65	0.144559	0.475563	0.583525	reverse	dps
b0813	rhtA	849210	850097	327	392	58	83	9.205	7.77	7.272	6.345	-0.801048	0.00441954	0.0111972	reverse	rhtA
b4736	yliM	850332	850397	3951	4042	758	1030	1496.43	1077.9	1278.64	1059.43	-0.625241	0.00787767	0.0186727	forward	yliM	>
b0814	ompX	850450	850965	81339	96015	7758	14684	3940.41	3275.04	1673.88	1931.86	-1.47425	1.31673e-11	1.54964e-10	forward	ompX	>>	+
b0815	opgE	851014	852597	615	878	105	211	9.705	9.756	7.38	9.043	-0.706321	0.00434396	0.011044	reverse	opgE
b0816	yliL	852671	852940	9	21	8	17	0.833	1.369	3.299	4.274	1.31506	0.0677299	0.119556	forward	yliL
b4416	rybA	852725	853064	2	1	0	0	0.147	0.052	0	0	-1.55105	0.674739	NA	reverse	rybA	<
b4705	mntS	852869	852997	0	0	0	0	0	0	0	0	NA	NA	NA	reverse	mntS	<<
b0817	mntR	853183	853650	901	1153	176	290	48.125	43.362	41.869	42.066	-0.59887	0.00570762	0.0140432	forward	mntR	>
b0818	ybiR	853647	854765	713	977	242	284	15.928	15.367	24.077	17.229	-0.0937249	0.680009	0.762767	forward	ybiR	>>
b0819	ldtB	854824	855744	3259	4377	633	1012	88.454	83.646	76.519	74.594	-0.665474	0.000285251	0.000961376	reverse	ldtB
b0820	ybiT	855963	857555	12303	17172	2270	4265	193.058	189.728	158.648	181.754	-0.641563	0.00136843	0.00391825	forward	ybiT
b0821	ybiU	857796	859061	348	389	65	69	6.871	5.408	5.716	3.7	-0.888674	0.00424269	0.010818	reverse	ybiU
b0822	ybiV	859213	860028	679	874	107	154	20.8	18.852	14.599	12.812	-1.0158	1.09859e-05	5.08415e-05	reverse	ybiV
b0823	ybiW	860174	862606	269	598	87	335	2.764	4.326	3.981	9.347	0.470194	0.268016	0.373806	reverse	ybiW	<<
b0824	ybiY	862612	863511	49	104	16	63	1.361	2.034	1.979	4.752	0.561884	0.278588	0.385115	reverse	ybiY	<
b0825	fsaA	863642	864304	520	1207	112	386	19.606	32.042	18.807	39.523	-0.268483	0.499072	0.604986	forward	fsaA
b0826	moeB	864380	865129	1659	2634	193	262	55.294	61.813	28.65	23.715	-1.64769	7.70779e-16	1.54085e-14	reverse	moeB	<<
b0827	moeA	865129	866364	3706	5573	496	755	74.951	79.359	44.677	41.468	-1.32058	1.72856e-13	2.63681e-12	reverse	moeA	<
b0828	iaaA	866568	867533	812	1451	453	680	21.012	26.437	52.209	47.787	0.595096	0.00499719	0.0125087	forward	iaaA	>
b0829	gsiA	867520	869391	924	1264	437	589	12.338	11.884	25.99	21.359	0.481148	0.0142406	0.0312979	forward	gsiA	>>
b0830	gsiB	869411	870949	596	917	280	365	9.681	10.487	20.256	16.1	0.361746	0.0869272	0.147335	forward	gsiB	>>
b0831	gsiC	870967	871887	239	325	103	164	6.487	6.211	12.451	12.088	0.475049	0.0580738	0.105148	forward	gsiC	>>
b0832	gsiD	871890	872801	207	351	106	117	5.674	6.774	12.94	8.709	0.296783	0.29891	0.405902	forward	gsiD	>>
b0833	pdeI	872979	875327	1176	1664	95	128	12.515	12.468	4.503	3.699	-2.09597	2.25792e-21	7.54593e-20	forward	pdeI	>
b0834	dgcI	875335	876663	479	822	21	45	9.01	10.886	1.759	2.299	-2.73599	3.18254e-18	8.34322e-17	forward	dgcI	>>
b0835	rimO	876710	878035	2155	2648	216	352	40.625	35.148	18.136	18.021	-1.54353	1.76301e-13	2.68002e-12	reverse	rimO
b0836	bssR	878248	878631	395	599	143	197	25.713	27.455	41.46	34.827	0.0345571	0.879828	0.917771	forward	bssR
b0837	yliI	878742	879857	49	54	18	30	1.098	0.852	1.796	1.825	0.427944	0.365941	0.47568	forward	yliI
b0838	gstB	879854	880480	1069	1630	176	292	42.619	45.756	31.251	31.615	-0.96525	3.39715e-06	1.72321e-05	reverse	gstB
b0839	dacC	880727	881929	1475	2387	652	907	30.649	34.923	60.34	51.183	0.282421	0.139276	0.218548	forward	dacC
b0840	deoR	881976	882734	1243	1708	452	785	40.938	39.607	66.301	70.212	0.287615	0.148897	0.230915	reverse	deoR
b0841	ybjG	882792	883388	1890	2527	639	963	79.137	74.5	119.166	109.505	0.0932591	0.611485	0.705981	reverse	ybjG
b0842	mdfA	883673	884905	1585	2110	333	542	32.134	30.119	30.068	29.841	-0.531652	0.0066146	0.0160259	forward	mdfA
b0843	ybjH	884946	885230	162	202	34	42	14.209	12.475	13.282	10.004	-0.692954	0.0440926	0.0826713	reverse	ybjH
b0844	ybjI	885316	886131	670	1124	167	280	20.525	24.244	22.785	23.294	-0.432046	0.0543475	0.0990152	reverse	ybjI	<<
b0845	ybjJ	886131	887339	467	590	164	276	9.656	8.589	15.102	15.498	0.273183	0.2363	0.338743	reverse	ybjJ	<
b0846	rcdA	887423	887959	352	566	115	172	16.386	18.551	23.842	21.744	-0.0972651	0.683104	0.765258	forward	rcdA
b4417	rybB	887979	888057	21	12	7	3	6.645	2.674	9.865	2.578	-0.149566	0.877509	0.916226	reverse	rybB
b0847	ybjL	888134	889819	1957	2618	444	852	29.015	27.33	29.319	34.305	-0.294294	0.172798	0.26195	reverse	ybjL		+
b0848	ybjM	890089	890466	317	385	279	737	20.963	17.927	82.174	132.36	2.00694	8.59807e-11	8.9072e-10	forward	ybjM
b0849	grxA	890496	890753	175	217	28	56	16.956	14.804	12.083	14.735	-0.697577	0.0425383	0.0803256	reverse	grxA
b0850	ybjC	890913	891200	672	842	118	193	58.327	51.457	45.616	45.493	-0.743175	0.0013875	0.00396766	forward	ybjC	>
b0851	nfsA	891184	891906	4339	6404	744	1118	150.018	155.898	114.567	104.975	-0.958989	3.99126e-08	2.73027e-07	forward	nfsA	>>
b0852	rimK	891967	892869	3593	4758	702	1121	99.463	92.739	86.551	84.275	-0.648152	0.000418699	0.00136694	forward	rimK	>>
b0853	ybjN	892957	893433	1613	2125	212	285	84.53	78.409	49.481	40.561	-1.34305	5.41768e-11	5.74301e-10	forward	ybjN	>>
b0854	potF	893784	894896	86	98	16	32	1.932	1.55	1.6	1.952	-0.421538	0.336008	0.445096	forward	potF	>
b0855	potG	894991	896124	49	57	19	28	1.08	0.885	1.865	1.676	0.372856	0.424817	0.537528	forward	potG	>>
b0856	potH	896134	897087	42	38	47	73	1.101	0.701	5.485	5.195	2.10503	2.16069e-07	1.3067e-06	forward	potH	>>
b0857	potI	897084	897929	108	133	140	192	3.191	2.767	18.424	15.407	2.02347	4.8876e-14	7.92515e-13	forward	potI	>>
b0858	ybjO	897989	898477	338	395	77	114	17.278	14.217	17.531	15.826	-0.397221	0.142435	0.222787	forward	ybjO	>
b0859	rlmC	898518	899645	1664	1971	133	221	36.875	30.754	13.127	13.3	-1.82977	7.30731e-16	1.46749e-14	forward	rlmC	>>
b0860	artJ	899844	900575	282	453	98	147	9.63	10.892	14.905	13.633	-0.00537172	0.982801	0.989354	reverse	artJ
b0861	artM	900866	901534	1625	1958	287	584	60.718	51.513	47.762	59.261	-0.535278	0.0267551	0.0539674	reverse	artM	<<
b0862	artQ	901534	902250	1012	1283	213	357	35.282	31.494	33.074	33.801	-0.471958	0.0276581	0.0553162	reverse	artQ	<<
b0863	artI	902257	902988	1945	2840	368	657	66.42	68.286	55.971	60.931	-0.676286	0.000751618	0.00229789	reverse	artI	<<
b0864	artP	903006	903734	1496	1881	335	590	51.298	45.414	51.161	54.942	-0.339083	0.108933	0.177951	reverse	artP	<
b0865	ybjP	903952	904467	84	90	49	65	4.069	3.07	10.572	8.552	0.937971	0.00927319	0.0215603	reverse	ybjP
b0866	ybjQ	904593	904916	607	921	273	368	46.831	50.031	93.808	77.105	0.332654	0.108739	0.1777	forward	ybjQ	>
b0867	amiD	904913	905743	1392	1865	585	851	41.873	39.501	78.375	69.52	0.379895	0.0414114	0.0784506	forward	amiD	>>
b0868	ybjS	905740	906753	355	524	111	139	8.752	9.095	12.187	9.306	-0.225064	0.362014	0.471696	reverse	ybjS
b0869	ybjT	906852	908282	432	865	275	340	7.546	10.639	21.395	16.129	0.554757	0.0318329	0.0624392	reverse	ybjT	<<
b0870	ltaE	908293	909294	1030	1764	450	622	25.696	30.985	50	42.141	0.216705	0.292229	0.399598	reverse	ltaE	<<
b0871	poxB	909331	911049	117	216	39	70	1.701	2.212	2.526	2.764	-0.0334993	0.92117	0.947252	reverse	poxB	<<
b0872	hcr	911182	912150	451	815	240	402	11.634	14.803	27.575	28.163	0.600879	0.00992052	0.022859	reverse	hcr	<<
b0873	hcp	912162	913814	359	653	219	385	5.429	6.953	14.75	15.811	0.830514	0.000611243	0.00191008	reverse	hcp	<
b0874	lysO	913958	914857	76	114	30	35	2.111	2.229	3.711	2.64	0.0463759	0.905783	0.935485	reverse	lysO
b0875	aqpZ	915352	916047	587	614	282	506	21.082	15.527	45.109	49.354	0.895828	0.000445279	0.00144296	reverse	aqpZ
b0876	ybjD	916473	918131	1478	2055	383	825	22.27	21.802	25.703	33.759	-0.0326406	0.892449	0.926961	forward	ybjD
b0877	ybjX	918128	919120	6151	8586	1353	1886	154.842	152.184	151.696	128.936	-0.613475	0.000425606	0.00138433	reverse	ybjX
b0878	macA	919235	920350	875	1372	191	404	19.599	21.638	19.054	24.575	-0.381136	0.121667	0.19426	forward	macA	>
b0879	macB	920347	922293	1366	2624	1238	1391	17.538	23.721	70.791	48.5	1.04094	2.1521e-05	9.34711e-05	forward	macB	>>
b0880	cspD	922366	922590	2588	4705	172025	299132	287.524	368.048	85120.3	90252.9	7.58911	2.91161e-289	1.2747e-285	reverse	cspD
b4770	yljB	922740	922814	296	445	129	131	98.656	104.43	191.493	118.574	0.105752	0.705552	0.783192	forward	yljB
b0881	clpS	922913	923233	1057	1655	599	598	82.312	90.744	207.752	126.467	0.451885	0.071568	0.12528	forward	clpS		+
b0882	clpA	923264	925540	15940	23685	7444	9701	174.992	183.079	363.972	289.224	0.38167	0.0322968	0.0632077	forward	clpA		+
b0884	infA	926225	926443	4766	5055	398	399	544.005	406.26	202.331	123.683	-2.04359	4.15184e-14	6.75716e-13	reverse	infA	<	+
b0885	aat	926728	927432	285	347	20	37	10.105	8.663	3.158	3.563	-1.9385	1.40268e-08	1.05153e-07	reverse	aat
b0886	cydC	927474	929195	1565	2045	402	625	22.718	20.902	25.991	24.639	-0.26384	0.17144	0.260252	reverse	cydC	<<
b0887	cydD	929196	930962	1756	2383	658	1214	24.842	23.736	41.459	46.64	0.387044	0.0598806	0.107795	reverse	cydD	<
b0888	trxB	931085	932050	14952	18720	2528	3336	386.914	341.08	291.356	234.439	-0.955759	4.65238e-07	2.65903e-06	reverse	trxB
b0889	lrp	932595	933089	5417	8000	3413	4840	273.556	284.454	767.636	663.775	0.876439	2.397e-07	1.43166e-06	forward	lrp		+
b0890	ftsK	933224	937213	12566	18911	1495	2268	78.726	83.42	41.715	38.588	-1.49364	1.57894e-18	4.26703e-17	forward	ftsK		+
b0891	lolA	937372	937983	2354	3876	254	444	96.15	111.47	46.207	49.251	-1.59255	1.82086e-14	3.04264e-13	forward	lolA	>
b0892	rarA	937994	939337	2033	3019	191	260	37.812	39.536	15.822	13.133	-1.90426	7.09265e-22	2.42591e-20	forward	rarA	>>	+
b0893	serS	939428	940720	15328	25099	4459	6459	296.333	341.653	383.94	339.116	-0.300609	0.0908603	0.152995	forward	serS		+
b0894	dmsA	940959	943403	17070	29691	3108	9080	174.521	213.734	141.523	252.109	-0.436253	0.167266	0.255243	forward	dmsA	>
b0895	dmsB	943414	944031	2587	5526	611	1571	104.641	157.38	110.072	172.571	-0.348775	0.265143	0.370506	forward	dmsB	>>
b0896	dmsC	944033	944896	3252	6534	967	2239	94.087	133.104	124.605	175.922	-0.0588741	0.834317	0.886123	forward	dmsC	>>
b0897	ycaC	944931	945557	21	42	10	14	0.837	1.179	1.776	1.516	0.213722	0.730774	0.804256	reverse	ycaC
b0898	ycaD	945871	947019	488	525	219	402	10.617	8.042	21.22	23.751	0.799444	0.00192772	0.00534777	forward	ycaD
b0899	ycaM	947229	948659	991	1692	348	891	17.311	20.811	27.075	42.269	0.405022	0.164263	0.251449	forward	ycaM
b0900	ycaN	948660	949568	162	281	68	83	4.455	5.441	8.329	6.199	0.0563391	0.85146	0.898181	reverse	ycaN
b0901	ycaK	949668	950258	184	273	40	66	7.783	8.13	7.535	7.581	-0.546011	0.0736063	0.128182	forward	ycaK
b0902	pflA	950340	951080	2987	4309	310	590	100.765	102.349	46.577	54.052	-1.48175	1.91164e-12	2.59107e-11	reverse	pflA		+
b0903	pflB	951272	953554	399390	792402	37642	110799	4373.05	6108.95	1835.65	3294.66	-1.48614	6.18111e-06	2.98027e-05	reverse	pflB	<<
b0904	focA	953609	954466	27044	37493	4418	11541	787.91	769.113	573.275	913.14	-0.528174	0.0605326	0.108834	reverse	focA	<
b0905	ycaO	954872	956632	5547	6783	716	1218	78.739	67.794	45.267	46.954	-1.144	1.12826e-08	8.62048e-08	reverse	ycaO
b0906	ycaP	956762	957454	96	126	69	131	3.463	3.2	11.085	12.833	1.38143	7.44653e-06	3.53589e-05	forward	ycaP
b0907	serC	957653	958741	4963	7669	1899	2874	113.922	123.948	194.143	179.16	0.170259	0.324994	0.434221	forward	serC	>
b0908	aroA	958812	960095	3188	4495	454	526	62.065	61.616	39.365	27.81	-1.37374	6.34642e-11	6.66298e-10	forward	aroA	>>
b0909	ycaL	960264	961028	85	128	39	68	2.777	2.945	5.676	6.034	0.564196	0.0997999	0.165501	forward	ycaL
b0910	cmk	961201	961884	13695	19473	4470	6944	500.494	501.076	727.572	689.183	0.020946	0.900673	0.932608	forward	cmk	>
b0911	rpsA	961995	963668	601183	799538	102103	194568	8977.26	8406.42	6790.59	7890.36	-0.716406	0.000460697	0.00148522	forward	rpsA	>>	+
b0912	ihfB	963828	964112	5861	7723	1104	1657	514.067	476.945	431.269	394.692	-0.743808	2.79406e-05	0.000117619	forward	ihfB	>>	+
b0913	ycaI	964320	966584	219	282	161	184	2.417	2.191	7.914	5.515	1.04766	7.49376e-05	0.000285533	forward	ycaI	>
b0914	msbA	966621	968369	9196	12265	1454	2866	131.432	123.426	92.555	111.242	-0.793063	0.000216153	0.000743959	forward	msbA	>>
b0915	lpxK	968366	969352	2822	3626	694	1290	71.471	64.66	78.283	88.727	-0.176999	0.398611	0.509524	forward	lpxK	>>
b0916	ycaQ	969389	970621	315	491	222	342	6.386	7.009	20.045	18.83	1.0576	1.20174e-06	6.55982e-06	forward	ycaQ	>>
b0917	ycaR	970673	970855	538	819	58	95	73.489	78.77	35.286	35.241	-1.5827	2.54404e-10	2.45868e-09	forward	ycaR	>
b0918	kdsB	970852	971598	4346	6273	492	864	145.433	147.803	73.328	78.519	-1.42247	1.25632e-13	1.94353e-12	forward	kdsB	>>
b0919	ycbJ	971752	972645	1129	2393	723	1416	31.568	47.112	90.038	107.524	0.859667	0.00118173	0.00343079	forward	ycbJ
b0920	elyC	972622	973401	326	495	69	121	10.448	11.17	9.849	10.531	-0.553379	0.0332161	0.0647462	reverse	elyC
b0921	cmoM	973537	974322	4500	6241	1250	1999	143.114	139.752	177.056	172.652	-0.172053	0.328866	0.437754	forward	cmoM	>	+
b0922	mukF	974319	975641	6291	8590	1675	2514	118.865	114.277	140.955	128.999	-0.269328	0.117299	0.188768	forward	mukF	>>
b0923	mukE	975622	976326	3013	4010	774	1060	106.832	100.111	122.23	102.07	-0.368753	0.04567	0.0853	forward	mukE	>>
b0924	mukB	976326	980786	31350	44916	8596	14052	175.67	177.213	214.53	213.839	-0.197858	0.24967	0.353439	forward	mukB	>>
b0925	ldtD	981047	982894	1631	2377	346	529	22.062	22.639	20.845	19.433	-0.62971	0.000774309	0.00236561	forward	ldtD
b0926	mepK	983075	983623	2604	3895	726	1117	118.566	124.871	147.227	138.122	-0.250069	0.160166	0.246383	forward	mepK	>
b0927	gloC	983650	984297	3475	5137	550	887	134.052	139.528	94.496	92.924	-1.02261	1.73224e-08	1.27458e-07	forward	gloC	>>
b0928	aspC	984519	985709	2444	3302	742	1055	51.296	48.797	69.361	60.134	-0.111618	0.538246	0.640685	reverse	aspC		+
b0929	ompF	985894	986982	83593	155809	68260	103693	1918.82	2518.21	6978.51	6464.02	1.12052	3.38874e-08	2.33636e-07	reverse	ompF		+
b0930	asnS	987585	988985	26050	35036	4863	7471	464.796	440.153	386.447	362.011	-0.754051	9.57525e-06	4.46437e-05	reverse	asnS
b0931	pncB	989154	990356	2061	3049	970	1590	42.826	44.609	89.77	89.725	0.560978	0.00202696	0.00558114	reverse	pncB		+
b0932	pepN	990622	993234	6210	9725	2328	3198	59.408	65.505	99.19	83.085	0.0615693	0.728575	0.802845	forward	pepN		+
b0933	ssuB	993277	994044	80	96	48	74	2.604	2.2	6.958	6.541	1.01656	0.00301193	0.007968	reverse	ssuB	<<
b0934	ssuC	994041	994832	28	19	6	33	0.884	0.422	0.843	2.829	1.09706	0.1386	0.217708	reverse	ssuC	<<
b0935	ssuD	994843	995988	30	53	18	29	0.654	0.814	1.749	1.718	0.760249	0.119994	0.192219	reverse	ssuD	<<
b0936	ssuA	995985	996944	4	18	3	4	0.104	0.33	0.348	0.283	0.0284712	0.980004	0.987833	reverse	ssuA	<<
b0937	ssuE	996937	997512	3	5	2	0	0.13	0.153	0.387	0	-0.234481	0.901366	0.932903	reverse	ssuE	<
b0938	elfA	997868	998407	79	146	46	70	3.657	4.759	9.484	8.8	0.636114	0.0640841	0.114235	forward	elfA
b0939	elfD	998490	999191	9	20	5	1	0.32	0.501	0.793	0.097	-0.521031	0.643961	0.734948	forward	elfD	>
b0940	elfC	999216	1001816	135	156	54	90	1.297	1.056	2.311	2.349	0.516711	0.104002	0.170853	forward	elfC	>>
b0941	elfG	1001807	1002877	126	187	54	110	2.941	3.073	5.613	6.972	0.606564	0.0530827	0.097115	forward	elfG	>>
b0942	ycbU	1002889	1003431	44	64	19	36	2.026	2.074	3.896	4.501	0.573812	0.202421	0.299189	forward	ycbU	>>
b0943	ycbV	1003439	1003954	38	53	20	25	1.841	1.808	4.315	3.289	0.564088	0.239513	0.342452	forward	ycbV	>>
b0944	ycbF	1003947	1004657	58	109	52	70	2.039	2.698	8.143	6.684	1.15194	0.00114263	0.0033394	forward	ycbF	>>
b0945	pyrD	1004768	1005778	1101	1150	128	203	27.223	20.02	14.096	13.631	-1.24647	1.13667e-06	6.25956e-06	forward	pyrD
b0946	zapC	1005952	1006494	1777	2641	358	608	81.805	85.604	73.402	76.012	-0.638037	0.00104304	0.00307712	forward	zapC
b0947	ycbX	1006491	1007600	866	1254	326	408	19.502	19.884	32.698	24.953	0.0595082	0.775461	0.839508	reverse	ycbX
b0948	rlmL	1007844	1009952	9304	12469	1711	2964	110.277	104.06	90.323	95.408	-0.682004	0.000272173	0.000918716	forward	rlmL	>
b0949	uup	1009964	1011871	11088	15071	1979	3622	145.267	139.024	115.476	128.87	-0.691742	0.00042558	0.00138433	forward	uup	>>
b0950	pqiA	1012001	1013254	2145	2499	418	786	42.759	35.075	37.111	42.551	-0.437671	0.0560876	0.101846	forward	pqiA	>
b0951	pqiB	1013259	1014899	3935	5059	412	791	59.942	54.26	27.952	32.723	-1.38211	1.66768e-10	1.66312e-09	forward	pqiB	>>
b0952	pqiC	1014896	1015459	1108	1410	112	226	49.108	44.001	22.109	27.203	-1.37888	1.81866e-08	1.32702e-07	forward	pqiC	>>
b0953	rmf	1015715	1015882	266	520	260	366	39.579	54.478	172.301	147.895	1.28187	2.459e-07	1.46271e-06	forward	rmf
b0954	fabA	1015952	1016470	31399	47387	8857	14787	1512.31	1607.01	1899.96	1934.17	-0.178787	0.310264	0.418594	reverse	fabA
b0955	ycbZ	1016539	1018299	4680	7071	884	1881	66.432	70.672	55.888	72.512	-0.561161	0.0156983	0.0341248	reverse	ycbZ
b0956	matP	1018485	1018937	656	889	414	633	36.199	34.541	101.748	94.861	0.995448	3.52301e-07	2.05376e-06	forward	matP
b0957	ompA	1019013	1020053	335578	462541	18640	29027	8058.15	7820.36	1993.52	1892.92	-2.51011	1.09372e-50	2.1765e-48	reverse	ompA		+
b0958	sulA	1020410	1020919	306	453	175	275	14.998	15.633	38.203	36.605	0.810431	0.000292945	0.000984279	reverse	sulA
b0959	sxy	1021138	1021767	295	490	360	592	11.705	13.689	63.619	63.791	1.84969	1.05369e-17	2.60624e-16	forward	sxy
b0960	yccS	1021730	1023883	1816	2425	239	445	21.075	19.815	12.353	14.025	-1.10142	2.9403e-07	1.72555e-06	reverse	yccS	<<
b0961	yccF	1023902	1024348	454	637	55	78	25.389	25.082	13.699	11.846	-1.46754	1.52272e-08	1.13568e-07	reverse	yccF	<
b0962	helD	1024471	1026525	3286	4977	923	1564	39.971	42.627	50.005	51.666	-0.175426	0.345015	0.453052	forward	helD
b0963	mgsA	1026557	1027015	4142	7548	851	1344	225.575	289.432	206.415	198.778	-0.823215	6.48585e-05	0.000250618	reverse	mgsA		+
b0964	yccT	1027111	1027773	17	23	7	8	0.641	0.611	1.175	0.819	0.167623	0.823058	0.877795	reverse	yccT
b0965	yccU	1027946	1028359	324	462	89	131	19.563	19.641	23.934	21.481	-0.269431	0.27533	0.381937	forward	yccU
b0966	hspQ	1028404	1028721	1974	3211	770	738	155.172	177.722	269.58	157.547	-0.138575	0.592278	0.688344	reverse	hspQ		+
b0967	rlmI	1028779	1029969	5402	7569	581	1039	113.38	111.855	54.311	59.222	-1.46101	5.36115e-14	8.66093e-13	reverse	rlmI
b0968	yccX	1030064	1030342	221	359	133	193	19.801	22.647	53.073	46.961	0.752916	0.00207421	0.00570766	forward	yccX
b0969	tusE	1030339	1030668	864	1530	81	162	65.447	81.603	27.327	33.326	-1.73762	1.94306e-11	2.22688e-10	reverse	tusE
b0970	yccA	1030759	1031418	3906	6272	2239	2770	147.938	167.259	377.689	284.916	0.584381	0.00296132	0.00786213	reverse	yccA		+
b0972	hyaA	1032139	1033257	27	38	12	12	0.603	0.598	1.194	0.728	0.161291	0.790791	0.850918	forward	hyaA	>
b0973	hyaB	1033254	1035047	34	83	15	14	0.474	0.814	0.931	0.53	-0.346809	0.542641	0.64469	forward	hyaB	>>
b0974	hyaC	1035066	1035773	28	46	18	38	0.989	1.144	2.831	3.644	1.14586	0.0186486	0.0394032	forward	hyaC	>>
b0975	hyaD	1035770	1036357	50	77	22	66	2.126	2.305	4.166	7.62	0.976479	0.0309595	0.0610269	forward	hyaD	>>
b0976	hyaE	1036354	1036752	23	19	6	12	1.441	0.838	1.674	2.042	0.262411	0.723445	0.798196	forward	hyaE	>>
b0977	hyaF	1036749	1037606	39	66	28	31	1.136	1.354	3.633	2.453	0.780535	0.0810389	0.139187	forward	hyaF	>>
b0978	appC	1037740	1039284	122	186	80	164	1.974	2.119	5.765	7.206	1.20276	5.21083e-05	0.000204601	forward	appC	>
b0979	appB	1039296	1040432	68	97	52	104	1.495	1.502	5.092	6.209	1.4551	1.76888e-05	7.81448e-05	forward	appB	>>
b4592	appX	1040445	1040537	0	1	2	2	0	0.189	2.394	1.46	3.62707	0.100657	0.166623	forward	appX	>>
b0980	appA	1040617	1041915	80	124	36	58	1.539	1.68	3.085	3.031	0.450301	0.201429	0.297924	forward	appA	>>
b0981	etk	1042030	1044210	721	1131	327	562	8.264	9.127	16.692	17.493	0.501451	0.0157533	0.0342103	reverse	etk	<<
b0982	etp	1044230	1044676	52	76	16	16	2.908	2.992	3.985	2.43	-0.398664	0.427031	0.538928	reverse	etp	<<
b0983	gfcE	1044664	1045803	198	321	52	83	4.342	4.956	5.078	4.943	-0.367969	0.203639	0.300888	reverse	gfcE	<
b0984	gfcD	1045849	1047945	215	277	42	71	2.563	2.325	2.23	2.298	-0.579043	0.0557276	0.101277	reverse	gfcD	<<
b0985	gfcC	1047945	1048691	56	77	22	17	1.874	1.814	3.279	1.545	-0.148753	0.765706	0.831827	reverse	gfcC	<<
b0986	gfcB	1048688	1049332	41	59	23	24	1.589	1.61	3.97	2.526	0.510816	0.282293	0.388997	reverse	gfcB	<
b0987	gfcA	1049439	1049744	33	39	15	14	2.696	2.243	5.458	3.106	0.27592	0.632193	0.725299	reverse	gfcA
b4516	insA4	1049833	1050108	1	5	0	0	0.091	0.319	0	0	-2.30777	0.453747	NA	forward	insA4	>
b0988	insB4	1050027	1050530	1	5	2	0	0.05	0.175	0.442	0	0.29441	0.888002	0.923454	forward	insB4	>>
b0989	cspH	1050963	1051175	3	2	2	0	0.352	0.165	1.045	0	0.36565	0.859024	0.902926	reverse	cspH
b0990	cspG	1051461	1051673	142	94	36	57	16.665	7.767	18.817	18.167	0.12556	0.7808	0.842994	forward	cspG
b4723	ymcF	1051684	1051872	2	1	2	4	0.265	0.093	1.178	1.437	2.46981	0.119783	0.192021	forward	ymcF
b0991	ymcE	1051847	1052077	0	1	2	0	0	0.076	0.964	0	2.84083	0.321323	NA	forward	ymcE	>	+
b4517	gnsA	1052067	1052240	59	110	11	11	8.476	11.127	7.038	4.292	-1.31741	0.0135838	0.0300202	forward	gnsA	>>	+
b0992	yccM	1052289	1053362	424	798	183	420	9.869	13.078	18.97	26.548	0.527912	0.0675963	0.119377	reverse	yccM
b0993	torS	1053434	1056178	308	538	167	241	2.805	3.45	6.773	5.96	0.541765	0.0232069	0.0478117	reverse	torS
b0994	torT	1056261	1057289	208	342	123	208	5.053	5.85	13.308	13.722	0.835788	0.000896028	0.00270198	forward	torT
b0995	torR	1057262	1057954	498	760	145	233	17.963	19.302	23.295	22.825	-0.168464	0.447859	0.558383	reverse	torR
b0996	torC	1058084	1059256	18	28	17	20	0.384	0.42	1.614	1.157	1.28267	0.0240222	0.0491445	forward	torC	>
b0997	torA	1059256	1061802	161	235	160	276	1.58	1.624	6.994	7.356	1.69082	4.79988e-12	6.05588e-11	forward	torA	>>
b0998	torD	1061799	1062398	85	139	106	182	3.541	4.077	19.669	20.592	1.92686	6.65855e-12	8.14278e-11	forward	torD	>>
b0999	cbpM	1062550	1062855	183	297	70	142	14.949	17.083	25.468	31.503	0.369719	0.204858	0.302383	reverse	cbpM	<<
b1000	cbpA	1062855	1063775	944	1720	249	434	25.622	32.87	30.1	31.99	-0.386103	0.0940599	0.157233	reverse	cbpA	<
b1001	yccE	1064036	1065292	73	92	36	29	1.452	1.288	3.189	1.566	0.269753	0.539475	0.641974	forward	yccE
b1002	agp	1065585	1066826	1407	3139	784	1505	28.318	44.483	70.278	82.261	0.598119	0.0280388	0.0559886	forward	agp
b1003	yccJ	1066864	1067091	259	555	94	112	28.396	42.844	45.9	33.348	-0.342105	0.266617	0.37224	reverse	yccJ	<<
b1004	wrbA	1067112	1067708	1316	2555	321	463	55.103	75.326	59.863	52.649	-0.694662	0.00263346	0.00706885	reverse	wrbA	<
b1005	ycdF	1067918	1068148	21	19	20	25	2.272	1.448	9.639	7.347	1.71316	0.00245904	0.00665478	forward	ycdF
b4518	ymdF	1068081	1068254	46	84	44	70	6.608	8.497	28.153	27.311	1.39438	0.000151114	0.000537868	forward	ymdF
b1006	rutG	1068511	1069839	94	170	113	187	1.768	2.251	9.466	9.552	1.76335	3.37302e-10	3.1689e-09	reverse	rutG	<<
b1007	rutF	1069860	1070354	7	9	0	3	0.353	0.32	0	0.411	-0.979321	0.52588	0.629243	reverse	rutF	<<
b1008	rutE	1070365	1070955	5	3	0	1	0.211	0.089	0	0.115	-1.55003	0.488574	0.595152	reverse	rutE	<<
b1009	rutD	1070965	1071765	7	9	4	3	0.218	0.198	0.556	0.254	0.419793	0.704489	0.782415	reverse	rutD	<<
b1010	rutC	1071773	1072159	3	0	1	2	0.194	0	0.288	0.351	1.32529	0.534494	0.637607	reverse	rutC	<<
b1011	rutB	1072171	1072863	0	2	1	4	0	0.051	0.161	0.392	2.9179	0.140758	0.220558	reverse	rutB	<<
b1012	rutA	1072863	1074011	2	3	0	3	0.044	0.046	0	0.177	0.678563	0.732526	0.805576	reverse	rutA	<
b1013	rutR	1074242	1074880	715	1158	283	409	27.97	31.896	49.307	43.451	0.149086	0.468185	0.576734	forward	rutR
b1014	putA	1074920	1078882	872	971	340	313	5.5	4.312	9.552	5.362	0.100781	0.729789	0.803373	reverse	putA
b4737	ymdG	1079120	1079146	14	19	4	1	12.962	12.386	16.494	2.514	-1.05266	0.33877	0.447536	forward	ymdG
b1015	putP	1079305	1080813	2485	2762	562	646	41.165	32.215	41.464	29.062	-0.550538	0.0216789	0.0449386	forward	putP		+
b4490	efeU	1081356	1082185	71	46	6	11	2.138	0.975	0.805	0.9	-1.32377	0.0475897	0.0883203	forward	efeU
b1018	efeO	1082243	1083370	195	119	20	38	4.321	1.857	1.974	2.287	-0.997454	0.0437262	0.0821092	forward	efeO	>
b1019	efeB	1083376	1084647	155	161	47	85	3.046	2.228	4.114	4.536	0.250606	0.460234	0.569181	forward	efeB	>>
b1020	phoH	1084992	1086056	33	48	30	23	0.775	0.793	3.136	1.466	1.02385	0.0441791	0.0827636	forward	phoH
b1021	pgaD	1086106	1086519	52	70	46	93	3.14	2.976	12.37	15.25	1.71762	2.13434e-06	1.11906e-05	reverse	pgaD	<<
b1022	pgaC	1086521	1087846	58	101	87	141	1.093	1.341	7.305	7.219	2.09602	6.51688e-12	7.99185e-11	reverse	pgaC	<<
b1023	pgaB	1087839	1089857	93	164	99	230	1.151	1.43	5.459	7.733	1.89377	3.66425e-09	2.98735e-08	reverse	pgaB	<<
b1024	pgaA	1089866	1092289	312	435	424	837	3.217	3.159	19.474	23.441	2.28277	1.31278e-22	4.82972e-21	reverse	pgaA	<
b1025	dgcT	1092876	1094234	212	329	196	222	3.9	4.261	16.057	11.09	1.23704	1.43631e-06	7.6685e-06	forward	dgcT
b1026	insF4	1094275	1095141	12	21	2	6	0.346	0.426	0.257	0.47	-0.502449	0.602066	0.697129	reverse	insF4	<<
b1027	insE4	1095138	1095437	1	0	0	3	0.083	0	0	0.679	2.83657	0.306989	NA	reverse	insE4	<
b1028	ymdE	1095544	1095846	0	0	0	2	0	0	0	0.448	3.78126	0.3132	NA	forward	ymdE	>
b1029	ycdU	1095843	1096829	34	62	32	35	0.861	1.106	3.61	2.407	1.10253	0.0132618	0.0293826	forward	ycdU	>>
b1033	ghrA	1097886	1098824	848	1247	185	380	22.575	23.374	21.935	27.473	-0.358864	0.134162	0.211814	forward	ghrA
b1034	ycdX	1098879	1099616	2069	3117	331	525	70.08	74.337	49.934	48.293	-1.03333	4.22034e-08	2.87351e-07	forward	ycdX	>
b1035	ycdY	1099640	1100194	1967	2905	278	403	88.594	92.126	55.767	49.294	-1.26488	2.25363e-11	2.54288e-10	forward	ycdY	>>
b1036	ycdZ	1100296	1100787	8905	11881	3071	5173	452.441	425.026	694.927	713.77	0.206306	0.257767	0.361958	forward	ycdZ
b1037	csgG	1100851	1101684	86	98	58	63	2.578	2.068	7.743	5.128	0.971094	0.00706285	0.0169617	reverse	csgG	<<
b1038	csgF	1101711	1102127	10	14	12	20	0.599	0.591	3.204	3.256	1.96992	0.00284578	0.00757837	reverse	csgF	<<
b1039	csgE	1102152	1102541	11	6	14	20	0.705	0.271	3.997	3.481	2.49751	0.000623025	0.00194274	reverse	csgE	<<
b1040	csgD	1102546	1103196	58	70	63	76	2.227	1.893	10.774	7.925	1.69189	1.50096e-06	7.97475e-06	reverse	csgD	<
b1041	csgB	1103951	1104406	16	22	7	20	0.877	0.849	1.709	2.977	1.01383	0.136309	0.214817	forward	csgB	>
b1042	csgA	1104447	1104902	59	76	46	70	3.234	2.933	11.231	10.421	1.33572	0.000165178	0.000582716	forward	csgA	>>
b1043	csgC	1104961	1105293	830	1177	226	275	62.306	62.21	75.559	56.062	-0.412628	0.0595362	0.107307	forward	csgC	>>
b1044	ymdA	1105414	1105725	2339	3403	541	970	187.399	191.971	193.049	211.056	-0.381213	0.0540675	0.0985871	forward	ymdA	>
b1045	ymdB	1105820	1106353	1219	1576	293	505	57.063	51.945	61.087	64.199	-0.272503	0.190932	0.285387	forward	ymdB	>>
b1046	clsC	1106355	1107776	850	1232	207	424	14.942	15.249	16.207	20.242	-0.1925	0.418565	0.531334	forward	clsC	>>
b1047	opgC	1107784	1108941	241	239	41	53	5.202	3.633	3.942	3.107	-0.816319	0.0186023	0.0393244	reverse	opgC
b1048	opgG	1109335	1110870	5969	8805	777	1500	97.141	100.894	56.319	66.295	-1.16157	2.52078e-08	1.77713e-07	forward	opgG	>
b1049	opgH	1110863	1113406	8857	12390	1707	2869	87.029	85.72	74.703	76.559	-0.667858	0.000200742	0.000694193	forward	opgH	>>
b1050	yceK	1113579	1113806	27	21	1	4	2.96	1.621	0.488	1.191	-1.81343	0.0788327	0.135717	forward	yceK
b1051	msyB	1113807	1114181	150	240	82	124	9.999	11.264	24.345	22.448	0.656753	0.0166768	0.0358072	reverse	msyB
b1052	b1052	1114211	1114309	0	0	0	0	0	0	0	0	NA	NA	NA	reverse	b1052
b1053	mdtG	1114264	1115490	35	39	10	24	0.713	0.559	0.907	1.328	0.377874	0.504672	0.610516	reverse	mdtG
b1054	lpxL	1115662	1116582	698	793	100	108	18.945	15.154	12.088	7.961	-1.26919	4.70608e-06	2.33068e-05	reverse	lpxL
b1055	trhO	1116807	1117859	1275	1099	111	142	30.267	18.369	11.736	9.155	-1.71078	2.44808e-08	1.73145e-07	forward	trhO
b1056	yceI	1117901	1118476	210	218	21	31	9.114	6.661	4.059	3.654	-1.51213	7.38817e-05	0.000281754	reverse	yceI	<<
b1057	yceJ	1118480	1119046	21	24	18	6	0.926	0.745	3.534	0.718	0.779175	0.31257	0.421055	reverse	yceJ	<
b1058	yceO	1119307	1119447	1	3	0	1	0.177	0.374	0	0.481	-0.391269	0.883854	NA	reverse	yceO	<<
b1059	solA	1119468	1120586	1856	3196	471	781	41.461	50.269	46.861	47.381	-0.436238	0.0333552	0.0649862	reverse	solA	<
b1060	bssS	1120701	1120955	2130	4057	5421	6223	208.801	280.022	2366.81	1656.69	2.552	2.02632e-27	1.13734e-25	reverse	bssS		+
b1061	dinI	1121242	1121487	338	515	97	127	34.346	36.847	43.9	35.047	-0.341548	0.1703	0.25897	reverse	dinI
b1062	pyrC	1121561	1122607	270	337	80	134	6.446	5.665	8.507	8.688	0.0345307	0.897024	0.929855	reverse	pyrC
b1063	yceB	1122713	1123273	128	156	52	67	5.703	4.894	10.32	8.108	0.3083	0.343406	0.451481	reverse	yceB
b1064	grxB	1123407	1124054	166	243	89	86	6.404	6.6	15.291	9.01	0.392519	0.214264	0.313149	reverse	grxB
b1065	mdtH	1124118	1125326	54	49	42	86	1.117	0.713	3.868	4.829	1.79996	1.10213e-05	5.09516e-05	reverse	mdtH
b1066	rimJ	1125562	1126146	1250	2155	214	384	53.413	64.836	40.727	44.561	-0.94154	2.65465e-05	0.000112726	forward	rimJ
b1067	yceH	1126157	1126804	914	1647	131	207	35.259	44.735	22.507	21.686	-1.33262	1.1759e-08	8.93766e-08	forward	yceH
b1068	yceM	1126806	1127729	1164	1934	166	284	31.49	36.839	20.001	20.865	-1.21352	2.64714e-08	1.85724e-07	forward	yceM
b1069	murJ	1127839	1129374	1383	1679	212	292	22.507	19.239	15.366	12.905	-1.04811	1.22293e-06	6.65917e-06	forward	murJ
b1070	flgN	1129414	1129830	2650	3475	844	1432	158.856	146.672	225.336	233.125	0.10987	0.566362	0.66675	reverse	flgN	<<
b1071	flgM	1129835	1130128	1511	2206	471	892	128.472	132.064	178.36	205.967	0.0909536	0.667153	0.753454	reverse	flgM	<<
b1072	flgA	1130204	1130863	13863	21664	4251	8786	525.056	577.726	717.086	903.708	0.0870628	0.697949	0.77703	reverse	flgA	<
b1073	flgB	1131018	1131434	14972	25727	4842	8742	897.504	1085.88	1292.74	1423.17	-0.0193262	0.925016	0.94997	forward	flgB	>
b1074	flgC	1131438	1131842	7869	13097	2534	4049	485.688	569.173	696.588	678.694	-0.094736	0.608154	0.702877	forward	flgC	>>
b1075	flgD	1131854	1132549	25644	40462	7124	12566	921.02	1023.21	1139.57	1225.66	-0.191403	0.312437	0.421006	forward	flgD	>>
b1076	flgE	1132574	1133782	49130	75196	11424	21609	1015.81	1094.7	1052	1213.36	-0.369769	0.0665146	0.117752	forward	flgE	>>
b1077	flgF	1133802	1134557	21448	30523	5383	9682	709.182	710.612	792.733	869.409	-0.246671	0.192859	0.287777	forward	flgF	>>
b1078	flgG	1134729	1135511	21915	31272	5410	9645	699.636	702.945	769.236	836.222	-0.279435	0.136221	0.214756	forward	flgG	>>
b1079	flgH	1135564	1136262	6525	9015	1675	2802	233.344	226.995	266.785	272.127	-0.249111	0.166679	0.254791	forward	flgH	>>
b1080	flgI	1136274	1137371	8533	12349	2047	3573	194.264	197.951	207.558	220.908	-0.347165	0.0607169	0.109121	forward	flgI	>>
b1081	flgJ	1137371	1138312	5400	7996	1191	1979	143.297	149.399	140.762	142.619	-0.522857	0.00359558	0.00934766	forward	flgJ	>>
b1082	flgK	1138378	1140021	24669	34796	3159	4577	375.096	372.524	213.93	188.999	-1.37385	1.98305e-16	4.23502e-15	forward	flgK	>
b1083	flgL	1140033	1140986	20477	30351	2367	3523	536.551	559.953	276.232	250.695	-1.53798	3.7414e-20	1.16999e-18	forward	flgL	>>
b1084	rne	1141182	1144367	19901	32004	6506	11946	156.143	176.801	227.349	254.541	0.0608061	0.760475	0.82717	reverse	rne		+
b1085	yceQ	1144502	1144822	1	5	1	4	0.078	0.274	0.347	0.846	1.31967	0.408356	0.520158	forward	yceQ
b1086	rluC	1144940	1145899	8200	11525	1432	2308	213.518	211.299	166.072	163.21	-0.845297	1.27357e-06	6.89208e-06	forward	rluC
b1087	yceF	1146011	1146595	994	1523	199	300	42.474	45.822	37.872	34.813	-0.760703	0.000177132	0.000620882	reverse	yceF
b4418	sraB	1146589	1146757	1199	1939	280	323	177.348	201.938	184.457	129.747	-0.765834	0.000705947	0.0021765	forward	sraB
b1088	yceD	1146794	1147315	74979	103322	7869	13504	3590.56	3483.77	1678.31	1756.2	-1.51848	4.56026e-17	1.05078e-15	forward	yceD	>	+
b1089	rpmF	1147367	1147540	24858	33190	1677	2909	3571.16	3357.26	1073.02	1134.95	-2.12513	5.33651e-30	3.76827e-28	forward	rpmF	>>	+
b1090	plsX	1147621	1148691	14877	19129	3759	7552	347.231	314.362	390.757	478.689	-0.0764477	0.728897	0.802997	forward	plsX	>>	+
b1091	fabH	1148759	1149712	32880	43021	8749	17479	861.541	793.705	1021.02	1243.8	-0.0185571	0.931905	0.955923	forward	fabH	>>
b1092	fabD	1149728	1150657	40717	58122	8552	18442	1094.42	1099.98	1023.79	1346.19	-0.356657	0.124394	0.197963	forward	fabD	>>
b1093	fabG	1150670	1151404	69385	97613	15533	29834	2359.78	2337.48	2352.84	2755.53	-0.350873	0.0850683	0.144914	forward	fabG	>>	+
b1094	acpP	1151615	1151851	132524	189597	22109	40062	13977.8	14080.2	10385.9	11475.3	-0.833943	1.14948e-05	5.28063e-05	forward	acpP	>>
b1095	fabF	1151939	1153180	69191	91699	12447	25160	1392.58	1299.48	1115.75	1375.21	-0.582474	0.0077543	0.0184102	forward	fabF	>>
b1096	pabC	1153300	1154109	720	927	416	685	22.22	20.143	57.178	57.41	0.959896	2.49444e-06	1.28781e-05	forward	pabC	>
b1097	mltG	1154112	1155134	946	1117	365	640	23.116	19.218	39.723	42.47	0.484017	0.0299576	0.0591853	forward	mltG	>>
b1098	tmk	1155124	1155765	1386	1908	264	507	53.966	52.308	45.782	53.611	-0.564469	0.0102551	0.0235062	forward	tmk	>>
b1099	holB	1155762	1156766	1563	2134	350	574	38.876	37.373	38.773	38.773	-0.451564	0.0198306	0.0415796	forward	holB	>>
b1100	ycfH	1156777	1157574	1093	1406	101	171	34.238	31.011	14.091	14.547	-1.65943	2.4325e-13	3.62228e-12	forward	ycfH	>>
b1101	ptsG	1157869	1159302	30168	45314	6424	9747	525.884	556.174	498.747	461.427	-0.652366	9.09879e-05	0.000341927	forward	ptsG		+
b1102	fhuE	1159362	1161551	71	89	42	48	0.81	0.715	2.135	1.488	0.749019	0.0474013	0.0880453	reverse	fhuE
b1103	hinT	1161885	1162244	1415	2426	628	903	98.253	118.608	194.214	170.281	0.267075	0.17885	0.270281	forward	hinT	>
b1104	ycfL	1162247	1162624	672	1145	348	461	44.44	53.314	102.497	82.792	0.435595	0.0429647	0.0809758	forward	ycfL	>>	+
b1105	lpoB	1162638	1163279	1204	2251	551	778	46.88	61.712	95.552	82.267	0.228922	0.294559	0.402114	forward	lpoB	>>
b1106	thiK	1163260	1164084	883	1410	228	331	26.755	30.081	30.768	27.237	-0.452971	0.0275094	0.0550943	forward	thiK	>>
b1107	nagZ	1164095	1165120	2430	3686	388	606	59.204	63.232	42.103	40.096	-1.053	1.30697e-08	9.86535e-08	forward	nagZ	>>
b1108	ycfP	1165143	1165685	2714	4067	334	491	124.94	131.826	68.481	61.385	-1.46486	2.07226e-15	3.9445e-14	forward	ycfP	>>
b1109	ndh	1166085	1167389	11368	12482	621	1600	217.754	168.345	52.979	83.232	-1.9647	2.77394e-11	3.07451e-10	forward	ndh
b1110	ycfJ	1167599	1168138	109	142	39	117	5.046	4.628	8.041	14.709	0.795089	0.0427734	0.0806816	forward	ycfJ
b1111	comR	1168200	1168832	738	1303	397	672	29.144	36.23	69.825	72.069	0.643291	0.00319938	0.00838235	reverse	comR
b1112	bhsA	1169073	1169330	12	13	1	5	1.163	0.887	0.432	1.316	-0.594849	0.595541	0.691311	forward	bhsA
b1113	ldtC	1169412	1170374	276	408	161	158	7.164	7.457	18.613	11.138	0.5203	0.0665512	0.117769	reverse	ldtC
b1114	mfd	1170518	1173964	6666	12931	2251	2463	48.341	66.026	72.704	48.507	-0.406839	0.100184	0.166013	reverse	mfd
b1115	ycfT	1174092	1175165	9	7	14	10	0.209	0.115	1.451	0.632	2.17612	0.00703676	0.0169176	reverse	ycfT
b1116	lolC	1175427	1176626	2572	3376	358	623	53.578	49.516	33.214	35.244	-1.06399	1.11872e-07	7.12922e-07	forward	lolC	>
b1117	lolD	1176619	1177320	1471	2261	243	402	52.38	56.688	38.538	38.875	-0.969179	1.17851e-06	6.44939e-06	forward	lolD	>>
b1118	lolE	1177320	1178564	3692	5403	1064	1789	74.128	76.382	95.147	97.549	-0.11925	0.513322	0.618023	forward	lolE	>>
b1119	nagK	1178593	1179504	2116	3215	1014	1594	57.998	62.046	123.785	118.652	0.535644	0.00271906	0.00727187	forward	nagK	>
b1120	cobB	1179520	1180359	2066	3218	647	1112	61.481	67.427	85.753	89.868	-0.0280744	0.884634	0.921257	forward	cobB	>>
b1121	ycfZ	1180479	1181267	51	52	29	32	1.616	1.16	4.092	2.753	0.80517	0.0784982	0.135301	reverse	ycfZ	<<
b1122	ymfA	1181264	1181725	65	75	10	20	3.517	2.857	2.41	2.939	-0.701451	0.167826	0.255829	reverse	ymfA	<
b1123	potD	1181783	1182829	16381	22500	2882	6299	391.099	378.236	306.458	408.419	-0.57307	0.0155539	0.0338613	reverse	potD	<<
b1124	potC	1182826	1183620	2110	2701	523	965	66.345	59.798	73.242	82.403	-0.168515	0.425112	0.537746	reverse	potC	<<
b1125	potB	1183617	1184444	1794	2181	479	703	54.161	46.361	64.406	57.638	-0.202108	0.313862	0.422146	reverse	potB	<<
b1126	potA	1184458	1185594	3631	4197	925	1472	79.829	64.969	90.574	87.888	-0.177524	0.38683	0.497369	reverse	potA	<
b1127	pepT	1185844	1187070	10616	17967	2214	4144	216.276	257.726	200.89	229.275	-0.611345	0.00371255	0.00963458	forward	pepT
b1128	roxA	1187119	1188240	3744	5214	968	1714	83.413	81.791	96.052	103.705	-0.19981	0.298289	0.40547	reverse	roxA
b1129	phoQ	1188316	1189776	1724	2693	1061	1252	29.497	32.442	80.852	58.175	0.676213	0.00115243	0.0033622	reverse	phoQ	<<
b1130	phoP	1189776	1190447	1484	2421	784	1142	55.202	63.409	129.889	115.366	0.566438	0.00260969	0.00701241	reverse	phoP	<
b1131	purB	1190616	1191986	1285	1601	104	117	23.429	20.553	8.445	5.793	-2.129	6.18244e-18	1.55556e-16	reverse	purB	<<
b1132	hflD	1191990	1192631	769	1102	105	147	29.942	30.212	18.209	15.544	-1.31923	3.29825e-09	2.71424e-08	reverse	hflD	<
b1133	mnmA	1192667	1193773	4586	6777	363	547	103.557	107.75	36.508	33.544	-2.07292	1.20349e-30	9.40875e-29	reverse	mnmA		+
b1134	nudJ	1193827	1194288	200	311	52	74	10.821	11.848	12.531	10.874	-0.439276	0.129876	0.205939	reverse	nudJ	<<
b1135	rluE	1194298	1194951	247	359	69	98	9.441	9.661	11.746	10.173	-0.286233	0.284165	0.390973	reverse	rluE	<
b1136	icd	1195123	1196373	24298	30435	829	1161	485.519	428.197	73.777	63.002	-3.22431	2.05325e-67	1.28416e-64	forward	icd
b1137	ymfD	1196867	1197532	229	416	123	176	8.595	10.994	20.562	17.94	0.489726	0.0593915	0.107091	reverse	ymfD	<<
b1138	ymfE	1197533	1198237	132	228	62	85	4.68	5.692	9.791	8.185	0.303902	0.316105	0.424641	reverse	ymfE	<
b1139	lit	1198695	1199588	225	431	42	61	6.291	8.485	5.23	4.632	-1.06748	0.000700191	0.00216333	forward	lit
b1140	intE	1199679	1200806	96	144	34	64	2.127	2.247	3.356	3.852	0.258265	0.458869	0.568296	reverse	intE	<<
b1141	xisE	1200787	1201032	4	8	4	2	0.406	0.572	1.81	0.552	0.689597	0.579547	0.677143	reverse	xisE	<<
b1142	ymfH	1201069	1201380	23	19	4	9	1.843	1.072	1.427	1.958	-0.21569	0.790517	0.850918	reverse	ymfH	<	+
b1143	ymfI	1201497	1201838	44	66	34	32	3.216	3.397	11.068	6.352	0.88035	0.0465067	0.086641	forward	ymfI
b1144	ymfJ	1201776	1202084	59	68	10	13	4.773	3.873	3.603	2.856	-0.912794	0.0929673	0.155823	reverse	ymfJ
b1145	ymfK	1202259	1202933	2016	2654	430	742	74.659	69.203	70.923	74.624	-0.457189	0.0216735	0.0449386	reverse	ymfK
b1146	ymfT	1203024	1203224	5	5	0	2	0.622	0.438	0	0.675	-0.910549	0.624783	0.717738	forward	ymfT	>
b1147	ymfL	1203268	1203825	6	17	6	2	0.269	0.536	1.197	0.243	0.234583	0.829697	0.882439	forward	ymfL	>>
b1148	ymfM	1203822	1204160	6	7	1	3	0.442	0.363	0.328	0.601	-0.201363	0.88406	0.921089	forward	ymfM	>>
b1149	ymfN	1204170	1205537	0	0	0	0	0	0	0	0	NA	NA	NA	forward	oweE
b4692	oweE	1204170	1204403	0	0	0	0	0	0	0	0	NA	NA	NA	forward	ymfN	>>
b4693	aaaE	1204401	1205537	0	0	0	0	0	0	0	0	NA	NA	NA	forward	aaaE
b1150	ymfR	1205549	1205731	0	1	0	0	0	0.096	0	0	0.201881	0.967692	NA	forward	ymfR	>>
b1151	beeE	1205731	1206204	5	6	4	11	0.264	0.223	0.94	1.575	1.9461	0.0463821	0.0864824	forward	beeE	>>
b1152	jayE	1206131	1206922	11	14	8	15	0.347	0.311	1.125	1.286	1.41581	0.0518043	0.0951339	forward	jayE	>>
b1153	ymfQ	1206913	1207497	4	3	2	6	0.171	0.09	0.381	0.696	1.64556	0.198585	0.294315	forward	ymfQ	>>
b1154	ycfK	1207501	1208130	13	18	6	12	0.516	0.503	1.06	1.293	0.754945	0.31829	0.42666	forward	ycfK	>>
b1155	tfaP	1208132	1208545	49	90	24	45	2.959	3.826	6.454	7.379	0.561122	0.18205	0.27417	forward	tfaP	>>
b1156	tfaE	1208517	1209119	19	19	12	19	0.788	0.555	2.216	2.139	1.23408	0.0486413	0.090043	reverse	tfaE	<<
b1157	stfE	1209119	1209655	3	2	2	2	0.14	0.066	0.415	0.253	1.21325	0.448186	0.558383	reverse	stfE	<
b1158	pinE	1209685	1210239	28	38	5	16	1.261	1.205	1.003	1.957	-0.148334	0.823688	0.878043	forward	pinE
b1159	mcrA	1210346	1211179	305	335	44	44	9.142	7.07	5.874	3.582	-1.2913	0.000148397	0.000529919	forward	mcrA
b4519	icdC	1211413	1211577	58	79	15	13	8.787	8.427	10.121	5.349	-0.686975	0.186279	0.279387	forward	icdC
b1160	iraM	1211680	1212003	105	156	30	39	8.101	8.474	10.309	8.171	-0.336697	0.353923	0.462944	reverse	iraM
b4738	ymgK	1212260	1212304	6	12	1	1	3.333	4.693	2.474	1.509	-1.54598	0.319116	0.427589	reverse	ymgK
b4739	ymgL	1212540	1212650	19	17	3	3	4.279	2.696	3.009	1.835	-1.04393	0.295007	0.402349	reverse	ymgL
b1161	ycgX	1212703	1213107	351	361	44	25	21.664	15.688	12.095	4.191	-1.74537	5.61737e-05	0.000219187	reverse	ycgX
b1162	bluR	1213328	1214059	762	1058	176	282	26.022	25.439	26.769	26.153	-0.435725	0.0382039	0.073006	reverse	bluR
b1163	bluF	1214264	1215475	38	56	17	16	0.784	0.813	1.562	0.896	0.0995792	0.850971	0.898155	reverse	bluF
b1164	ycgZ	1215789	1216025	22	42	24	12	2.32	3.119	11.274	3.437	0.878263	0.169948	0.258615	forward	ycgZ	>
b1165	ymgA	1216068	1216340	16	24	10	4	1.465	1.547	4.078	0.995	0.169557	0.838804	0.889819	forward	ymgA	>>
b1166	ariR	1216369	1216635	10	15	10	5	0.936	0.989	4.17	1.271	0.934019	0.279431	0.386157	forward	ariR	>>
b1167	ymgC	1216748	1216996	13	27	8	11	1.305	1.908	3.577	2.999	0.535952	0.455228	0.565421	forward	ymgC	>>
b1168	pdeG	1217328	1218851	9	20	2	3	0.148	0.231	0.146	0.134	-0.923487	0.404602	0.515917	forward	pdeG
b4520	ymgF	1218983	1219201	12	17	4	10	1.37	1.366	2.033	3.1	0.474346	0.570319	0.669447	forward	ymgF
b4491	ycgH	1219601	1222248	332	415	145	272	3.134	2.758	6.096	6.973	0.682732	0.0066095	0.0160224	forward	ycgH
b1171	ymgD	1222305	1222634	203	443	116	337	15.377	23.627	39.135	69.326	1.02422	0.00527798	0.0131141	reverse	ymgD	<<
b1172	ymgG	1222644	1222988	120	226	65	161	8.695	11.53	20.976	31.68	0.926695	0.0072881	0.0173977	reverse	ymgG	<
b4593	ymgI	1222990	1223163	2	12	2	12	0.287	1.214	1.28	4.682	1.56242	0.17173	0.260601	reverse	ymgI
b4594	ymgJ	1223264	1223449	9	12	3	9	1.21	1.136	1.796	3.285	0.697217	0.457084	0.566407	forward	ymgJ
b4521	ycgI	1223564	1223907	31	47	17	31	2.253	2.405	5.502	6.118	0.854144	0.0811187	0.13927	forward	ycgI
b1174	minE	1224279	1224545	1645	2673	375	470	154.009	176.204	156.367	119.5	-0.748743	0.000313238	0.00104764	reverse	minE	<<
b1175	minD	1224549	1225361	8251	13298	1344	2209	253.693	287.888	184.049	184.453	-1.03177	2.09428e-08	1.50554e-07	reverse	minD	<<
b1176	minC	1225385	1226080	2338	3750	626	988	83.971	94.831	100.136	96.367	-0.341621	0.0679118	0.119767	reverse	minC	<	+
b1177	ycgJ	1226600	1226968	648	744	78	110	43.898	35.487	23.534	20.237	-1.34373	2.28284e-07	1.37721e-06	forward	ycgJ
b1178	pliG	1227071	1227472	47	58	15	18	2.923	2.539	4.154	3.04	-0.101008	0.843331	0.892675	reverse	pliG
b1179	ycgL	1227681	1228007	1592	2675	309	524	121.699	143.98	105.205	108.784	-0.78581	0.000158766	0.000562815	forward	ycgL
b1180	ycgM	1228079	1228738	1407	2177	325	532	53.29	58.055	54.823	54.72	-0.499191	0.0107486	0.0244964	forward	ycgM		+
b1181	ycgN	1228815	1229276	660	1080	115	147	35.71	41.144	27.713	21.6	-1.13206	1.58759e-06	8.41462e-06	forward	ycgN
b1182	hlyE	1229483	1230394	25	33	31	20	0.685	0.637	3.784	1.489	1.4612	0.00931645	0.0216379	reverse	hlyE
b1183	umuD	1230767	1231186	88	120	19	35	5.238	5.029	5.036	5.657	-0.401115	0.321127	0.429675	forward	umuD	>
b1184	umuC	1231186	1232454	301	443	58	76	5.929	6.144	5.089	4.066	-0.891315	0.00111671	0.0032702	forward	umuC	>>
b1185	dsbB	1232500	1233030	1223	1618	382	714	57.574	53.63	80.093	91.282	0.153695	0.475955	0.583842	reverse	dsbB
b1186	nhaB	1233176	1234717	779	977	267	365	12.628	11.152	19.278	16.069	0.0863894	0.685841	0.767932	reverse	nhaB
b1187	fadR	1234938	1235657	2512	3532	424	717	87.213	86.341	65.563	67.603	-0.856756	6.87451e-06	3.27493e-05	forward	fadR
b1188	ycgB	1235709	1237241	29	60	47	32	0.473	0.689	3.413	1.417	1.52039	0.00252748	0.0068178	reverse	ycgB
b1189	dadA	1237571	1238869	790	829	218	190	15.202	11.232	18.684	9.929	-0.393193	0.212887	0.311608	forward	dadA	>
b1190	dadX	1238879	1239949	475	531	144	121	11.087	8.726	14.969	7.67	-0.319314	0.327976	0.437477	forward	dadX	>>	+
b4740	ymgM	1240260	1240463	1	10	4	3	0.123	0.863	2.183	0.998	1.118	0.402962	0.514485	forward	ymgM
b1191	cvrA	1240335	1242071	1568	2206	122	247	22.565	22.353	7.82	9.653	-1.82358	5.19956e-15	9.29129e-14	reverse	cvrA
b1192	ldcA	1242166	1243080	754	1058	132	224	20.599	20.351	16.061	16.619	-0.797349	0.00028821	0.000970061	reverse	ldcA
b1193	emtA	1243180	1243791	2041	2974	630	790	83.365	85.53	114.608	87.631	-0.22884	0.241863	0.345023	forward	emtA
b1194	ycgR	1243793	1244527	888	1240	22	10	30.201	29.694	3.332	0.924	-4.42436	1.85903e-29	1.23315e-27	reverse	ycgR
b1195	ymgE	1244728	1244982	15	12	5	12	1.47	0.828	2.183	3.195	0.800721	0.329574	0.438564	forward	ymgE
b1196	ycgY	1245160	1245600	16	17	6	13	0.907	0.678	1.515	2.001	0.709474	0.342215	0.450591	forward	ycgY
b1197	treA	1245679	1247376	152	236	78	128	2.238	2.446	5.114	5.117	0.652446	0.0178852	0.0380844	reverse	treA
b1198	dhaM	1247696	1249114	6303	12301	4476	6930	111.034	152.576	351.182	331.537	0.89509	3.456e-05	0.000141538	reverse	dhaM	<<	+
b1199	dhaL	1249125	1249757	2485	4714	1739	2385	98.133	131.073	305.858	255.779	0.810136	0.000159414	0.000564654	reverse	dhaL	<<
b1200	dhaK	1249768	1250838	7766	12508	4827	7273	181.259	205.554	501.779	461.004	0.835706	1.85786e-06	9.7761e-06	reverse	dhaK	<
b1201	dhaR	1251066	1252985	1095	1733	803	1109	14.256	15.886	46.563	39.211	1.02458	5.58689e-08	3.73426e-07	forward	dhaR
b1202	ycgV	1253085	1255952	327	517	154	287	2.85	3.173	5.978	6.793	0.616154	0.0111203	0.0252645	reverse	ycgV
b1203	ychF	1256721	1257812	16422	23243	1022	1917	375.921	374.625	104.196	119.174	-2.22009	1.22444e-28	7.65802e-27	reverse	ychF	<<
b1204	pth	1257929	1258513	2659	3710	275	452	113.62	111.621	52.336	52.452	-1.57931	1.56523e-16	3.40924e-15	reverse	pth	<
b1205	ychH	1258791	1259069	739	1154	732	1045	66.211	72.8	292.1	254.269	1.49173	2.26441e-15	4.2916e-14	forward	ychH		+
b1206	dauA	1259124	1260803	2059	2663	394	832	30.637	27.899	26.11	33.62	-0.436771	0.0675451	0.119335	reverse	dauA		+
b1207	prs	1260928	1261875	9272	11355	1656	2579	244.488	210.817	194.481	184.682	-0.744012	7.78794e-05	0.000296226	reverse	prs	<<
b1208	ispE	1262026	1262877	3102	5317	1381	2419	91.011	109.838	180.459	192.742	0.420153	0.0391396	0.0746311	reverse	ispE	<<
b1209	lolB	1262877	1263500	576	928	226	291	23.074	26.175	40.323	31.658	0.0579991	0.792766	0.852397	reverse	lolB	<
b1210	hemA	1263714	1264970	4933	6735	1093	1733	98.1	94.304	96.808	93.593	-0.493565	0.00525934	0.0130752	forward	hemA	>	+
b1211	prfA	1265012	1266094	4437	6962	570	1055	102.413	113.144	58.596	66.131	-1.26008	6.85752e-10	6.16473e-09	forward	prfA	>>
b1212	prmC	1266094	1266927	1488	2245	291	426	44.599	47.378	38.846	34.676	-0.804838	2.62294e-05	0.000111596	forward	prmC	>>
b1213	ychQ	1266924	1267316	308	320	54	62	19.591	14.331	15.298	10.71	-0.88322	0.0066652	0.0161217	forward	ychQ	>
b1214	ychA	1267320	1268129	2760	3676	574	1108	85.176	79.876	78.895	92.862	-0.412514	0.0546715	0.0995226	forward	ychA	>>
b1215	kdsA	1268165	1269019	11365	15931	1489	2882	332.274	327.947	193.889	228.828	-1.11413	7.82989e-08	5.13932e-07	forward	kdsA	>>
b4419	ldrA	1269168	1269275	28	52	7	23	6.481	8.474	7.216	14.457	0.115039	0.850509	0.897885	reverse	ldrA
b4420	rdlA	1269323	1269389	562	592	145	303	209.679	155.516	240.945	307.007	0.122111	0.667404	0.753454	forward	rdlA		+
b4421	ldrB	1269703	1269810	38	68	24	21	8.795	11.082	24.741	13.2	0.404699	0.417014	0.529645	reverse	ldrB
b4422	rdlB	1269858	1269923	3	4	22	29	1.136	1.067	37.111	29.829	4.44283	4.51143e-09	3.64411e-08	forward	rdlB
b4423	ldrC	1270238	1270345	29	46	16	37	6.712	7.497	16.494	23.257	1.03583	0.038381	0.0733124	reverse	ldrC
b4424	rdlC	1270393	1270460	11	7	14	20	4.044	1.812	22.922	19.967	2.4264	0.000641414	0.0019944	forward	rdlC
b1216	chaA	1270749	1271849	2007	2167	592	635	45.567	34.642	59.863	39.153	-0.192036	0.455879	0.565714	reverse	chaA
b1217	chaB	1272119	1272349	63	99	21	38	6.817	7.543	10.121	11.167	0.103039	0.803257	0.861082	forward	chaB	>
b1218	chaC	1272507	1273202	380	628	328	431	13.648	15.881	52.467	42.039	1.19016	5.24079e-08	3.52445e-07	forward	chaC	>>
b1219	ychN	1273246	1273599	1850	3012	675	1032	130.635	149.754	212.288	197.905	0.0695449	0.711695	0.787415	reverse	ychN
b1220	ychO	1273784	1275178	414	608	59	125	7.419	7.671	4.709	6.083	-0.938267	0.000661654	0.00205076	forward	ychO
b1221	narL	1275179	1275829	1414	3171	155	128	54.295	85.732	26.508	13.348	-2.32171	4.17136e-12	5.33982e-11	reverse	narL	<<
b1222	narX	1275822	1277618	2481	3649	399	389	34.512	35.74	24.72	14.695	-1.33413	1.00515e-07	6.49049e-07	reverse	narX	<
b1223	narK	1277957	1279348	44903	82505	9620	2297	806.36	1043.2	769.414	112.022	-1.59941	0.096816	0.161041	forward	narK
b1224	narG	1279864	1283607	129784	272335	18336	5417	866.519	1280.25	545.247	98.221	-2.26376	0.023606	0.0485197	forward	narG	>
b1225	narH	1283604	1285142	28743	84588	6343	4050	466.86	967.38	458.86	178.648	-1.67471	0.027016	0.0542818	forward	narH	>>
b1226	narJ	1285139	1285849	6356	21996	2152	1623	223.464	544.504	336.974	154.964	-1.14172	0.131533	0.208189	forward	narJ	>>
b1227	narI	1285849	1286526	6740	23839	2261	1956	248.498	618.85	371.275	195.848	-1.10756	0.121591	0.194248	forward	narI	>>
b1228	ychS	1286709	1286984	21	49	3	1	1.902	3.125	1.21	0.246	-2.44256	0.0164327	0.035457	forward	ychS
b4425	rttR	1287066	1287236	0	0	0	1	0	0	0	0.397	2.93712	0.552863	NA	reverse	rttR
b1229	tpr	1287087	1287176	0	0	0	0	0	0	0	0	NA	NA	NA	reverse	tpr	<<
b1232	purU	1287782	1288624	3618	5071	365	688	107.284	105.875	48.205	55.404	-1.51031	3.31261e-13	4.86665e-12	reverse	purU
b1233	ychJ	1288674	1289132	950	1279	101	161	51.737	49.044	24.498	23.812	-1.5364	4.3657e-12	5.54093e-11	reverse	ychJ
b1234	rssA	1289245	1290150	1234	1704	275	556	34.047	33.103	33.793	41.661	-0.297768	0.196642	0.291929	forward	rssA	>	+
b1235	rssB	1290242	1291255	845	1316	356	657	20.831	22.843	39.087	43.985	0.457179	0.033663	0.0654426	forward	rssB	>>
b1236	galU	1291457	1292365	12815	18309	3342	5720	352.409	354.51	409.324	427.182	-0.232862	0.196984	0.292238	forward	galU
b1237	hns	1292509	1292922	4145	6599	1815	2204	250.275	280.547	488.091	361.403	0.189999	0.341424	0.449956	reverse	hns		+
b1238	tdk	1293527	1294144	2888	4155	558	930	116.816	118.334	100.524	102.159	-0.689906	0.000200074	0.000693526	forward	tdk
b4573	insZ	1294426	1295322	10	13	5	19	0.279	0.255	0.621	1.438	1.53804	0.0526252	0.0963585	reverse	insZ
b1241	adhE	1295446	1298121	9417	16937	2969	9830	87.967	111.398	123.523	249.372	0.451395	0.194874	0.29002	reverse	adhE		+
b4771	ychT	1298514	1298567	11	17	4	5	5.092	5.541	8.247	6.286	-0.0491829	0.957692	0.970999	forward	ychT
b1242	ychE	1298598	1299245	309	409	119	184	11.92	11.109	20.445	19.276	0.308965	0.198745	0.294452	forward	ychE
b4711	insH21	1299567	1300547	1770	2274	367	650	45.102	40.799	41.651	44.981	-0.460449	0.0265484	0.0536854	forward	insH21		+
b1243	oppA	1301182	1302813	5351	7597	3976	6562	81.961	81.931	271.238	272.959	1.25428	8.7418e-13	1.21884e-11	forward	oppA	>	+
b1244	oppB	1302899	1303819	1354	1642	361	698	36.75	31.379	43.639	51.449	0.0117439	0.959488	0.972595	forward	oppB	>>
b1245	oppC	1303834	1304742	1646	2131	630	1172	45.265	41.262	77.162	87.528	0.456955	0.0308851	0.060935	forward	oppC	>>
b1246	oppD	1304754	1305767	2284	3426	819	1769	56.306	59.467	89.923	118.433	0.381771	0.108373	0.177168	forward	oppD	>>
b1247	oppF	1305764	1306768	1959	2975	793	1503	48.726	52.101	87.848	101.525	0.438703	0.035729	0.0688779	forward	oppF	>>
b1248	yciU	1306821	1307150	1675	2506	182	232	126.88	133.658	61.402	47.726	-1.74645	3.75218e-17	8.76649e-16	reverse	yciU	<<
b1249	clsA	1307185	1308645	2953	4476	776	1148	50.525	53.922	59.134	53.342	-0.374133	0.0346835	0.0671229	reverse	clsA	<
b4595	yciY	1308788	1308961	768	1001	108	200	110.333	101.254	69.103	78.03	-0.990174	3.00634e-05	0.000125112	forward	yciY		+
b1250	kch	1309016	1310269	424	720	41	62	8.452	10.106	3.64	3.356	-1.88693	1.59699e-11	1.85947e-10	reverse	kch
b1251	yciI	1310569	1310865	149	193	92	95	12.541	11.437	34.487	21.714	0.725198	0.0197978	0.0415307	reverse	yciI
b1252	tonB	1311089	1311808	647	673	65	94	22.463	16.452	10.051	8.863	-1.52396	8.15374e-08	5.32792e-07	forward	tonB
b1253	yciA	1311848	1312246	1350	1964	627	782	84.577	86.635	174.952	133.05	0.358153	0.0716812	0.125428	reverse	yciA
b1254	yciB	1312351	1312890	902	1348	239	367	41.755	43.936	49.275	46.137	-0.323986	0.104527	0.171649	reverse	yciB	<<
b1255	yciC	1312920	1313663	1697	2324	321	506	57.017	54.978	48.035	46.17	-0.727396	0.000141571	0.000508446	reverse	yciC	<
b1256	ompW	1314020	1314658	8974	16077	3544	12683	351.057	442.824	617.472	1347.42	0.857775	0.0191459	0.0403134	forward	ompW
b1257	yciE	1314718	1315224	38	75	34	61	1.874	2.604	7.466	8.168	1.32914	0.00102079	0.00301591	reverse	yciE	<<
b1258	yciF	1315270	1315770	4	13	5	8	0.2	0.457	1.111	1.084	1.24231	0.196459	0.291756	reverse	yciF	<<
b1259	yciG	1315856	1316035	0	1	1	1	0	0.098	0.619	0.377	2.63523	0.328537	NA	reverse	yciG	<
b1260	trpA	1316416	1317222	214	355	78	87	6.629	7.743	10.761	7.319	-0.17176	0.557527	0.659462	reverse	trpA	<<
b1261	trpB	1317222	1318415	364	571	110	152	7.621	8.417	10.257	8.642	-0.249789	0.298423	0.405493	reverse	trpB	<<
b1262	trpC	1318427	1319788	285	371	128	127	5.231	4.794	10.463	6.33	0.239268	0.409178	0.520901	reverse	trpC	<<
b1263	trpD	1319789	1321384	79	117	37	57	1.237	1.29	2.581	2.425	0.507328	0.149736	0.232051	reverse	trpD	<<
b1264	trpE	1321384	1322946	9	15	13	14	0.144	0.169	0.926	0.608	1.7807	0.0105135	0.0240481	reverse	trpE	<<
b1265	trpL	1323038	1323082	11	8	1	11	6.11	3.129	2.474	16.594	0.695922	0.527761	0.630605	reverse	trpL	<
b1266	yciV	1323220	1324101	1257	1782	209	391	35.625	35.56	26.382	30.095	-0.802017	0.000221762	0.000760278	forward	yciV	>
b1267	yciO	1324098	1324718	1395	2279	127	309	56.153	64.592	22.769	33.779	-1.54886	1.89588e-08	1.3742e-07	forward	yciO	>>
b1268	yciQ	1324746	1326641	370	512	156	224	4.878	4.753	9.16	8.02	0.352141	0.118615	0.190428	forward	yciQ	>>
b1269	rluB	1326852	1327727	9725	12800	2639	4621	277.51	257.178	335.397	358.107	-0.100033	0.598991	0.694487	forward	rluB
b1270	btuR	1327767	1328357	890	1477	83	150	37.644	43.987	15.636	17.23	-1.77851	1.13013e-13	1.75451e-12	reverse	btuR	<<
b1271	yciK	1328354	1329112	1602	2662	171	262	52.761	61.73	25.083	23.434	-1.71725	1.92823e-16	4.13814e-15	reverse	yciK	<
b1272	sohB	1329332	1330381	3224	5249	637	1164	76.754	87.986	67.542	75.257	-0.677624	0.00101559	0.0030083	forward	sohB
b1273	yciN	1330417	1330668	2231	3319	231	447	221.305	231.811	102.055	120.417	-1.4929	6.35956e-12	7.84286e-11	reverse	yciN
b1274	topA	1331048	1333645	32908	54188	10276	13241	316.632	367.106	440.361	345.989	-0.283604	0.134331	0.212005	forward	topA
b1275	cysB	1333855	1334829	2396	3487	431	674	61.429	62.947	49.215	46.928	-0.849756	3.40077e-06	1.72321e-05	forward	cysB		+
b4522	ymiA	1335148	1335288	45	51	19	10	7.978	6.366	15.002	4.815	-0.0906871	0.88192	0.919296	forward	ymiA	>
b4523	yciX	1335291	1335458	74	123	10	27	11.011	12.886	6.627	10.91	-0.8727	0.0664275	0.117693	forward	yciX	>>
b4741	ymiC	1335572	1335667	20	16	4	7	5.208	2.933	4.639	4.95	-0.218038	0.800467	0.858824	forward	ymiC	>
b1276	acnA	1335831	1338506	1099	1384	364	456	10.266	9.103	15.144	11.568	-0.0260314	0.903482	0.934242	forward	acnA	>>	+
b1277	ribA	1338570	1339160	1225	1571	117	243	51.813	46.786	22.041	27.913	-1.44176	5.3944e-09	4.31749e-08	reverse	ribA		+
b1278	pgpB	1339330	1340094	711	1019	248	511	23.233	23.444	36.092	45.346	0.338146	0.158017	0.243505	forward	pgpB
b1279	lapA	1340243	1340551	1505	2308	701	747	121.751	131.463	252.571	164.113	0.223692	0.33474	0.443793	forward	lapA	>
b1280	lapB	1340558	1341727	2986	4527	948	1222	63.796	68.101	90.208	70.903	-0.198253	0.29226	0.399598	forward	lapB	>>
b1281	pyrF	1341921	1342658	3604	4425	427	758	122.073	105.532	64.416	69.726	-1.2361	3.51244e-09	2.87429e-08	forward	pyrF	>>
b1282	yciH	1342658	1342984	698	843	93	120	53.358	45.374	31.664	24.912	-1.29484	2.10213e-07	1.28177e-06	forward	yciH	>>
b1283	osmB	1343110	1343328	140	185	27	26	15.98	14.868	13.726	8.06	-1.02332	0.00843886	0.0198098	reverse	osmB
b1284	yciT	1343597	1344346	565	912	326	446	18.831	21.402	48.393	40.37	0.655874	0.0016311	0.00461003	reverse	yciT	<<
b4596	yciZ	1344436	1344609	43	51	32	22	6.177	5.159	20.475	8.583	0.826437	0.109333	0.178472	reverse	yciZ	<
b4772	ymiD	1344647	1344775	32	49	14	20	6.201	6.685	12.083	10.525	0.325066	0.537492	0.640136	forward	ymiD
b1285	pdeR	1344757	1346742	493	693	183	253	6.205	6.142	10.259	8.648	0.129382	0.551382	0.653302	reverse	pdeR
b4672	ymiB	1346796	1346900	10	15	5	7	2.381	2.514	5.302	4.526	0.517849	0.552627	0.654599	forward	ymiB
b1286	rnb	1346978	1348912	14708	21183	2246	3593	190.005	192.679	129.227	126.054	-1.06215	5.4875e-10	5.00505e-09	reverse	rnb
b1287	yciW	1348980	1350107	100	192	32	49	2.216	2.996	3.158	2.949	-0.252818	0.487159	0.594089	reverse	yciW
b1288	fabI	1350251	1351039	32697	44432	1785	3611	1035.91	991.165	251.875	310.693	-2.31894	1.91844e-26	9.88108e-25	reverse	fabI
b1289	ycjD	1351407	1351760	77	103	52	69	5.437	5.121	16.354	13.232	0.998588	0.00308925	0.00812785	reverse	ycjD
b1290	sapF	1351828	1352634	433	610	118	143	13.412	13.304	16.279	12.029	-0.411653	0.0927168	0.155502	reverse	sapF	<<
b1291	sapD	1352636	1353628	862	1325	192	310	21.7	23.485	21.527	21.193	-0.556767	0.0073269	0.0174808	reverse	sapD	<<
b1292	sapC	1353628	1354518	429	557	83	114	12.036	11.003	10.371	8.686	-0.760411	0.00243857	0.00660647	reverse	sapC	<<
b1293	sapB	1354505	1355470	601	754	99	169	15.552	13.738	11.41	11.877	-0.80178	0.00088812	0.00268151	reverse	sapB	<<
b1294	sapA	1355467	1357110	939	1269	145	234	14.278	13.586	9.82	9.663	-0.991584	3.3784e-06	1.71585e-05	reverse	sapA	<
b1295	ymjA	1357423	1357668	105	167	30	25	10.67	11.948	13.577	6.899	-0.675345	0.102738	0.169156	reverse	ymjA
b1296	puuP	1357802	1359187	67	84	53	93	1.208	1.067	4.257	4.555	1.48838	1.08988e-05	5.05455e-05	reverse	puuP	<<
b4742	ymjE	1359177	1359341	2	7	1	5	0.303	0.747	0.675	2.057	0.967993	0.494482	0.601178	reverse	ymjE	<<
b1297	puuA	1359490	1360908	236	304	76	124	4.157	3.771	5.963	5.932	0.112429	0.67572	0.759512	reverse	puuA	<
b1298	puuD	1361120	1361884	83	132	33	52	2.712	3.037	4.803	4.614	0.234374	0.513322	0.618023	forward	puuD	>	+
b1299	puuR	1361911	1362468	282	330	76	128	12.633	10.409	15.164	15.572	-0.0548782	0.842686	0.892253	forward	puuR	>>
b1300	puuC	1362743	1364230	30	52	23	42	0.504	0.615	1.721	1.916	1.23076	0.00668772	0.0161583	forward	puuC	>>
b1301	puuB	1364232	1365512	13	15	18	14	0.254	0.206	1.564	0.742	1.80552	0.00686095	0.016513	forward	puuB	>>
b1302	puuE	1365550	1366815	19	38	19	34	0.375	0.528	1.671	1.823	1.4747	0.0041016	0.0105257	forward	puuE	>>
b1303	pspF	1366935	1367912	421	685	93	184	10.761	12.328	10.587	12.772	-0.445541	0.0858764	0.145893	reverse	pspF
b1304	pspA	1368079	1368747	1828	3235	420	672	68.303	85.109	69.895	68.191	-0.628543	0.00255618	0.00687827	forward	pspA	>
b1305	pspB	1368801	1369025	49	70	12	29	5.444	5.476	5.938	8.75	-0.0102902	0.983386	0.989716	forward	pspB	>>
b1306	pspC	1369025	1369384	137	200	36	45	9.513	9.778	11.133	8.486	-0.472429	0.162424	0.248894	forward	pspC	>>
b1307	pspD	1369393	1369614	60	64	18	31	6.756	5.074	9.027	9.48	0.182864	0.692214	0.772893	forward	pspD	>>
b1308	pspE	1369689	1370003	1276	2290	564	979	101.259	127.953	199.339	210.986	0.366543	0.0919604	0.154491	forward	pspE	>>
b1309	ycjM	1370216	1371895	317	517	258	410	4.717	5.416	17.098	16.567	1.25388	9.24859e-09	7.10795e-08	forward	ycjM	>
b1310	ycjN	1371909	1373201	59	173	131	158	1.141	2.355	11.28	8.295	1.98605	1.17315e-07	7.45437e-07	forward	ycjN	>>
b1311	ycjO	1373222	1374103	27	37	60	57	0.765	0.738	7.574	4.387	2.48368	3.71492e-09	3.02303e-08	forward	ycjO	>>
b1312	ycjP	1374090	1374932	25	67	43	64	0.741	1.399	5.679	5.154	1.8428	2.21962e-05	9.59277e-05	forward	ycjP	>>
b1313	ycjQ	1374963	1376015	101	198	68	97	2.398	3.31	7.19	6.254	0.747962	0.0185765	0.0392889	forward	ycjQ	>>
b1314	ycjR	1376034	1376822	66	123	53	59	2.091	2.744	7.479	5.076	0.870249	0.0174052	0.0372251	forward	ycjR	>>
b1315	ycjS	1376832	1377887	81	156	72	91	1.917	2.6	7.591	5.85	1.07601	0.000999951	0.00297202	forward	ycjS	>>
b1316	ycjT	1377884	1380151	162	281	114	200	1.786	2.181	5.596	5.986	1.07325	5.88633e-05	0.000228663	forward	ycjT	>>
b1317	ycjU	1380148	1380807	5	15	9	21	0.189	0.4	1.518	2.16	2.16487	0.00399581	0.0102901	forward	ycjU	>>
b1318	ycjV	1380821	1381789	21	42	34	19	0.542	0.763	3.906	1.331	1.45774	0.0131708	0.0292254	forward	ycjV	>>
b4524	ymjB	1381789	1381902	1	0	1	0	0.219	0	0.977	0	1.58267	0.643803	NA	forward	ymjB	>>
b1319	ompG	1381947	1382852	24	40	18	17	0.662	0.777	2.212	1.274	0.753621	0.178709	0.270162	forward	ompG	>>
b1320	ycjW	1382963	1383961	225	386	64	95	5.63	6.801	7.132	6.456	-0.353874	0.206066	0.304064	reverse	ycjW
b1321	ycjX	1384117	1385514	2102	4917	1189	917	37.585	61.904	94.689	44.529	-0.01742	0.960132	0.973023	forward	ycjX	>
b1322	ycjF	1385511	1386572	1267	3040	772	674	29.823	50.382	80.931	43.084	0.129991	0.695166	0.774999	forward	ycjF	>>
b1323	tyrR	1386720	1388261	6684	10284	1849	3204	108.354	117.383	133.499	141.055	-0.192173	0.303192	0.410919	forward	tyrR	>>
b1324	tpx	1388305	1388811	5524	6668	646	554	272.357	231.481	141.856	74.179	-1.72573	1.76709e-09	1.51693e-08	reverse	tpx		+
b1325	ycjG	1388930	1389895	1031	1589	602	1070	26.679	28.952	69.381	75.195	0.904945	7.50575e-06	3.5563e-05	forward	ycjG
b1326	mpaA	1389870	1390598	139	183	57	85	4.766	4.418	8.705	7.915	0.376405	0.211062	0.309765	reverse	mpaA	<<
b4525	ymjC	1390680	1390862	5	9	3	3	0.683	0.866	1.825	1.113	0.398887	0.737192	0.808578	reverse	ymjC	<<
b4673	ymjD	1390868	1390933	0	0	0	0	0	0	0	0	NA	NA	NA	reverse	ymjD	<<
b1327	ycjY	1390933	1391853	32	56	35	42	0.869	1.07	4.231	3.096	1.41488	0.000921617	0.00276738	reverse	ycjY	<
b1328	pgrR	1391991	1392890	552	773	180	250	15.332	15.117	22.267	18.857	-0.0515527	0.810999	0.867681	forward	pgrR
b1329	mppA	1393227	1394840	5597	8704	1406	2242	86.685	94.917	96.985	94.3	-0.402759	0.0232202	0.0478166	forward	mppA
b1330	ynaI	1394891	1395922	1061	1647	474	892	25.7	28.089	51.136	58.677	0.559498	0.00908226	0.0211501	reverse	ynaI
b1331	insH4	1396112	1397092	22	28	6	12	0.561	0.502	0.681	0.83	0.0579814	0.933437	0.956822	forward	insH4
b1332	ynaJ	1397365	1397622	1021	1224	277	236	98.923	83.5	119.532	62.097	-0.513664	0.0870916	0.147557	forward	ynaJ
b1333	uspE	1397672	1398622	3805	5856	1067	1985	100.015	108.38	124.913	141.697	-0.116156	0.566621	0.666846	reverse	uspE
b1334	fnr	1398774	1399526	4039	5600	691	995	134.082	130.894	102.166	89.703	-0.94834	8.54006e-08	5.56374e-07	reverse	fnr
b1335	ogt	1399721	1400236	344	613	97	114	16.665	20.909	20.929	14.998	-0.562578	0.0392003	0.0747144	reverse	ogt	<<
b1336	abgT	1400247	1401773	30	39	15	22	0.491	0.45	1.094	0.978	0.659741	0.212539	0.311306	reverse	abgT	<<
b1337	abgB	1401810	1403255	47	62	15	19	0.812	0.755	1.155	0.892	-0.10925	0.827292	0.88038	reverse	abgB	<<
b1338	abgA	1403255	1404565	76	88	29	22	1.449	1.181	2.463	1.139	-0.0779821	0.868307	0.909873	reverse	abgA	<
b1339	abgR	1404741	1405649	268	363	93	109	7.37	7.029	11.391	8.14	-0.0577603	0.83116	0.883637	forward	abgR
b4426	mcaS	1405658	1405751	88	104	45	59	23.402	19.473	53.298	42.609	0.674499	0.0567033	0.102922	reverse	mcaS
b1340	smrA	1405979	1406542	996	1464	331	562	44.144	45.687	65.339	67.645	0.0919856	0.645498	0.735629	forward	smrA
b1341	dgcM	1406563	1407795	78	99	54	68	1.581	1.413	4.876	3.744	1.03471	0.00248487	0.0067153	reverse	dgcM
b4773	ynaN	1407989	1408036	2	8	0	6	1.042	2.933	0	8.486	0.750108	0.638313	0.730025	forward	ynaN
b1342	zntB	1408050	1409033	967	1558	372	611	24.565	27.868	42.089	42.153	0.208224	0.300731	0.408121	forward	zntB
b4699	fnrS	1409129	1409250	1281	1851	965	1126	262.471	267.038	880.627	626.556	1.01807	1.16671e-06	6.40082e-06	forward	fnrS
b4743	ynaL	1409308	1409481	0	3	0	2	0	0.303	0	0.78	0.991878	0.721274	NA	forward	ynaL
b1343	dbpA	1409511	1410884	506	633	93	195	9.206	8.109	7.536	9.634	-0.471203	0.0797413	0.13712	forward	dbpA
b1344	ttcA	1411013	1411948	5493	7547	1419	2676	146.699	141.914	168.784	194.085	-0.14157	0.486862	0.593894	reverse	ttcA
b1345	intR	1412000	1413235	504	729	152	295	10.193	10.381	13.691	16.203	0.0736732	0.75812	0.825634	reverse	intR	<<
b1346	xisR	1413237	1413452	0	0	1	1	0	0	0.515	0.314	4.02866	0.186184	NA	reverse	xisR	<<
b1347	rcbA	1413531	1413740	3	4	1	3	0.357	0.335	0.53	0.97	0.700512	0.651604	0.740525	reverse	rcbA	<<
b4714	ralA	1413556	1413734	1	3	2	3	0.14	0.295	1.244	1.138	1.94048	0.222797	0.322555	forward	ralA
b1348	ralR	1413733	1413927	2	1	0	2	0.256	0.09	0	0.696	0.728609	0.761585	NA	reverse	ralR	<<
b1349	recT	1413984	1414793	51	78	25	49	1.574	1.695	3.436	4.107	0.746627	0.0690133	0.121488	reverse	recT	<<
b1350	recE	1414786	1417386	83	135	38	64	0.798	0.914	1.627	1.67	0.473235	0.172307	0.261296	reverse	recE	<
b1351	racC	1417488	1417763	5	4	2	0	0.453	0.255	0.807	0	-0.489436	0.790257	0.850918	reverse	racC
b4526	ydaE	1417838	1418008	0	0	0	1	0	0	0	0.397	2.93712	0.552863	NA	reverse	ydaE	<<
b1352	kilR	1418008	1418229	0	2	2	0	0	0.159	1.003	0	1.96391	0.46309	0.571907	reverse	kilR	<
b1353	sieB	1418671	1419159	61	78	6	4	3.118	2.807	1.366	0.555	-2.20267	0.00102774	0.00303402	forward	sieB
b4527	ydaF	1419156	1419311	3	3	1	3	0.481	0.338	0.714	1.306	0.895114	0.574162	0.671927	reverse	ydaF	<<
b1354	Phantom Gene	1419168	1419344	0	0	0	1	0	0	0	0.384	2.93712	0.552863	NA	forward	Phantom
b1355	ydaG	1419322	1419456	12	15	5	8	2.222	1.956	4.123	4.023	0.493418	0.557937	0.659616	reverse	ydaG	<
b1356	racR	1419765	1420241	756	1111	91	124	39.618	40.994	21.24	17.648	-1.53974	1.74693e-11	2.01796e-10	reverse	racR		+
b1357	ydaS	1420365	1420661	15	23	4	13	1.262	1.363	1.499	2.971	0.352755	0.650146	0.739343	forward	ydaS	>
b1358	ydaT	1420684	1421106	20	20	2	6	1.182	0.832	0.526	0.963	-0.838654	0.365073	0.474833	forward	ydaT	>>
b1359	ydaU	1421119	1421976	57	78	17	24	1.661	1.6	2.206	1.899	-0.152745	0.738931	0.810178	forward	ydaU	>>
b1360	ydaV	1421983	1422729	19	48	10	16	0.636	1.131	1.49	1.454	0.252141	0.688569	0.769935	forward	ydaV	>>
b1361	ydaW	1422752	1423312	24	48	4	14	1.069	1.506	0.794	1.694	-0.458479	0.513591	0.618023	forward	ydaW	>>
b1362	rzpR	1423345	1423644	0	0	1	0	0	0	0.371	0	3.20346	0.4536	NA	forward	rzpR	>>
b4528	rzoR	1423400	1423585	0	0	0	0	0	0	0	0	NA	NA	NA	forward	rzoR
b1363	trkG	1423782	1425239	670	1076	56	119	11.487	12.989	4.276	5.541	-1.77113	3.58164e-11	3.91855e-10	forward	trkG
b1364	b1364	1425178	1425459	0	1	0	0	0	0.062	0	0	0.201881	0.967692	NA	forward	b1364
b1365	ynaK	1425377	1425640	1	1	1	0	0.095	0.067	0.422	0	0.674356	0.81262	NA	forward	ynaK	>
b1366	ydaY	1425621	1425980	35	38	3	6	2.43	1.858	0.928	1.131	-1.50076	0.0540485	0.0985871	forward	ydaY	>>
b1367	Phantom Gene	1426055	1426288	15	16	6	13	1.602	1.203	2.855	3.771	0.800155	0.289041	0.396187	forward	Phantom
b1368	ynaA	1426454	1427482	157	171	88	114	3.814	2.925	9.521	7.521	0.852105	0.00485587	0.0121898	forward	ynaA
b1370	insH5	1427746	1428726	31	55	8	20	0.79	0.987	0.908	1.384	-0.0701791	0.903978	0.934242	reverse	insH5
b1372	stfR	1429049	1432411	129	162	50	76	0.959	0.848	1.655	1.534	0.342909	0.277507	0.383894	forward	stfR	>
b1373	tfaR	1432411	1432986	0	0	0	0	0	0	0	0	NA	NA	NA	forward	tfaR	>>
b1374	pinR	1433084	1433674	2	7	1	0	0.085	0.208	0.188	0	-1.41629	0.521198	0.625153	reverse	pinR
b1375	ynaE	1433991	1434224	0	0	0	0	0	0	0	0	NA	NA	NA	reverse	ynaE
b4744	ynaM	1434293	1434406	0	1	2	5	0	0.154	1.953	2.977	4.33841	0.0276216	0.0552685	reverse	ynaM
b4638	ttcC	1434958	1435008	27	27	8	9	13.234	9.318	17.464	11.98	-0.116136	0.867617	0.90956	reverse	ttcC
b1376	uspF	1435185	1435619	284	452	348	515	16.32	18.288	89.066	80.371	1.8093	5.72173e-18	1.44796e-16	reverse	uspF
b1377	ompN	1435760	1436893	50	38	13	23	1.102	0.59	1.276	1.377	0.192074	0.734871	0.807344	reverse	ompN	<<
b4427	micC	1437121	1437231	2	2	0	1	0.45	0.317	0	0.612	-0.500525	0.847635	NA	forward	micC
b1378	ydbK	1437260	1440784	6177	9379	642	1109	43.804	46.83	20.277	21.358	-1.59616	2.32831e-17	5.57013e-16	reverse	ydbK	<
b4529	ydbJ	1441058	1441324	1297	2114	477	893	121.429	139.354	198.898	227.05	0.23758	0.271994	0.378403	forward	ydbJ
b1379	hslJ	1441321	1441743	1743	2610	97	119	103.003	108.599	25.53	19.098	-2.742	7.89406e-35	8.42932e-33	reverse	hslJ
b1380	ldhA	1441854	1442843	8628	14134	1048	1032	217.855	251.28	117.856	70.766	-1.81095	2.93356e-13	4.32428e-12	reverse	ldhA
b1381	ydbH	1443051	1445690	1526	2362	273	512	14.449	15.747	11.513	13.166	-0.759813	0.000413304	0.00135033	forward	ydbH	>
b1382	ynbE	1445687	1445872	10	4	1	0	1.344	0.379	0.599	0	-2.29959	0.248942	0.352963	forward	ynbE	>>
b1383	ydbL	1445880	1446206	213	275	35	55	16.283	14.802	11.916	11.418	-0.888545	0.00465556	0.0117408	forward	ydbL	>>
b1384	feaR	1446378	1447283	148	216	112	121	4.083	4.196	13.763	9.066	0.961747	0.000942085	0.0028211	reverse	feaR
b1385	feaB	1447519	1449018	230	343	267	379	3.833	4.025	19.817	17.153	1.75023	8.37143e-16	1.66592e-14	forward	feaB
b1386	tynA	1449076	1451349	83	122	34	50	0.912	0.944	1.665	1.493	0.283817	0.428762	0.540609	reverse	tynA
b1387	paaZ	1451597	1453642	26	38	16	32	0.318	0.327	0.871	1.062	1.12715	0.0273458	0.054867	reverse	paaZ
b1388	paaA	1453927	1454856	20	29	14	8	0.538	0.549	1.676	0.584	0.500562	0.473424	0.581389	forward	paaA	>
b1389	paaB	1454868	1455155	3	4	3	4	0.26	0.244	1.16	0.943	1.57118	0.218505	0.317467	forward	paaB	>>
b1390	paaC	1455164	1455910	10	24	4	5	0.335	0.565	0.596	0.454	-0.284891	0.757082	0.825293	forward	paaC	>>
b1391	paaD	1455925	1456422	10	10	7	8	0.502	0.353	1.565	1.091	1.14273	0.180202	0.27195	forward	paaD	>>
b1392	paaE	1456430	1457500	27	49	28	22	0.63	0.805	2.911	1.394	1.05157	0.0449511	0.0841368	forward	paaE	>>
b1393	paaF	1457497	1458264	17	17	16	22	0.553	0.39	2.319	1.945	1.70386	0.00441432	0.0111904	forward	paaF	>>
b1394	paaG	1458264	1459052	21	32	13	16	0.665	0.714	1.834	1.377	0.720024	0.224739	0.324615	forward	paaG	>>
b1395	paaH	1459054	1460481	61	100	43	57	1.068	1.233	3.352	2.71	0.905162	0.0122512	0.0274541	forward	paaH	>>
b1396	paaI	1460471	1460893	9	22	6	17	0.532	0.915	1.579	2.728	1.12888	0.13803	0.216994	forward	paaI	>>
b1397	paaJ	1460893	1462098	109	177	71	104	2.259	2.583	6.554	5.854	0.87342	0.00301237	0.007968	forward	paaJ	>>
b1398	paaK	1462125	1463438	152	196	100	141	2.892	2.625	8.473	7.285	1.03142	0.000134133	0.000484518	forward	paaK	>>
b1399	paaX	1463539	1464489	629	1033	255	482	16.533	19.118	29.853	34.407	0.381181	0.0975896	0.162082	forward	paaX	>
b1400	paaY	1464471	1465061	409	790	210	322	17.299	23.527	39.56	36.987	0.426981	0.0820533	0.140382	forward	paaY	>>
b4674	ynbG	1465165	1465230	0	0	0	0	0	0	0	0	NA	NA	NA	reverse	ynbG
b1402	insD2	1467921	1468826	13	12	1	3	0.359	0.233	0.123	0.225	-1.16448	0.338361	0.447131	reverse	insD2	<<
b1403	insC2	1468784	1469149	1	0	3	1	0.068	0	0.913	0.185	3.62459	0.101738	0.168015	reverse	insC2	<
b1404	insI2	1469358	1470509	31	56	2	20	0.673	0.856	0.193	1.179	-0.518053	0.495345	0.60206	forward	insI2
b1406	pdxI	1474221	1475081	143	269	80	139	4.152	5.499	10.345	10.96	0.66902	0.0228876	0.0472204	forward	pdxI
b1407	ydbD	1475144	1477450	141	153	40	77	1.528	1.167	1.93	2.266	0.180366	0.604063	0.698887	forward	ydbD
b1408	ynbA	1477621	1478226	3	7	3	3	0.124	0.203	0.551	0.336	0.907547	0.476333	0.583978	forward	ynbA	>
b1409	ynbB	1478226	1479122	5	6	1	3	0.139	0.118	0.124	0.227	0.0412248	0.976938	0.985719	forward	ynbB	>>
b1410	ynbC	1479138	1480895	56	83	46	78	0.796	0.831	2.913	3.012	1.39271	6.78542e-05	0.000261042	forward	ynbC	>>
b1411	ynbD	1480909	1482201	162	212	93	166	3.132	2.886	8.008	8.715	1.00722	0.000224287	0.000768332	forward	ynbD	>>
b1412	azoR	1482255	1482860	350	601	109	139	14.437	17.455	20.025	15.571	-0.33374	0.191655	0.286371	reverse	azoR
b1413	hrpA	1483061	1486963	10340	15894	2400	4229	66.224	71.674	68.46	73.556	-0.431643	0.0221022	0.0457294	forward	hrpA
b1414	ydcF	1487235	1488035	709	1155	221	394	22.126	25.379	30.717	33.392	-0.038516	0.861981	0.905193	forward	ydcF
b1415	aldA	1488232	1489671	2120	3020	962	831	36.802	36.912	74.377	39.176	0.121428	0.66477	0.751606	forward	aldA
b4493	gapC	1489713	1490713	1039	1644	628	988	25.946	28.906	69.847	67.004	0.840671	9.20767e-06	4.30215e-05	reverse	gapC
b1418	cybB	1490902	1491432	1185	1704	257	287	55.785	56.481	53.884	36.692	-0.806384	0.000410326	0.00134261	forward	cybB
b4597	rydC	1491442	1491506	28	32	5	4	10.768	8.665	8.564	4.178	-1.15496	0.151727	0.234639	reverse	rydC
b1419	ydcA	1491677	1491850	210	309	98	133	30.169	31.256	62.705	51.89	0.411948	0.110856	0.180487	forward	ydcA
b4774	yncP	1491876	1491944	37	59	24	24	13.404	15.05	38.725	23.613	0.615252	0.200818	0.297222	forward	yncP
b4428	hokB	1491922	1492071	8	14	7	10	1.333	1.643	5.196	4.526	1.21673	0.13262	0.209682	reverse	hokB
b1420	mokB	1491962	1492129	26	66	22	25	3.869	6.915	14.579	10.102	0.68237	0.192609	0.287589	reverse	mokB		+
b4429	sokB	1492119	1492174	43	48	8	31	19.194	15.086	15.905	37.58	0.234536	0.689612	0.770774	forward	sokB
b1421	trg	1492470	1494110	3112	4859	543	672	47.405	52.115	36.84	27.8	-1.11186	2.53011e-08	1.78084e-07	forward	trg
b1422	ydcI	1494148	1495071	86	77	28	27	2.327	1.467	3.374	1.984	-0.0116263	0.980161	0.987833	reverse	ydcI
b1423	ydcJ	1495288	1496631	31	34	25	45	0.577	0.445	2.071	2.273	1.63078	0.000422875	0.00137954	forward	ydcJ
b1424	opgD	1496856	1498511	3044	4397	1071	1610	45.949	46.733	72.003	66	0.0938874	0.588329	0.684664	forward	opgD
b1425	Phantom Gene	1498432	1498635	0	0	0	1	0	0	0	0.333	2.93712	0.552863	NA	reverse	Phantom
b1426	ydcH	1498651	1498875	98	179	97	115	10.888	14.002	47.997	34.697	1.23281	5.61569e-05	0.000219187	forward	ydcH
b1427	rimL	1498938	1499477	216	334	69	92	9.999	10.886	14.226	11.566	-0.185764	0.500668	0.606509	forward	rimL
b1428	ydcK	1499469	1500449	64	62	19	40	1.631	1.112	2.156	2.768	0.397146	0.392284	0.5032	reverse	ydcK
b1429	tehA	1500573	1501565	457	698	257	490	11.504	12.372	28.814	33.499	0.915517	6.82554e-05	0.000262266	forward	tehA	>
b1430	tehB	1501562	1502155	321	420	134	207	13.509	12.445	25.116	23.657	0.432568	0.0671717	0.118771	forward	tehB	>>
b1431	ydcL	1502457	1503125	933	1432	380	517	34.862	37.674	63.239	52.462	0.188051	0.340007	0.448764	forward	ydcL
b4578	yncK	1503218	1503649	4	10	3	6	0.231	0.407	0.773	0.943	0.95416	0.381629	0.492101	reverse	yncK
b1432	insQ	1503717	1504865	380	531	152	243	8.267	8.134	14.728	14.357	0.350475	0.11987	0.19209	forward	insQ
b1433	ydcO	1504905	1506080	73	119	40	48	1.552	1.781	3.787	2.771	0.475947	0.194903	0.29002	reverse	ydcO		+
b1434	sutR	1506172	1506708	158	198	24	48	7.355	6.49	4.976	6.068	-0.778702	0.0295024	0.0584176	forward	sutR
b1435	rlhA	1506781	1508742	6020	7825	721	1216	76.699	70.196	40.913	42.074	-1.29972	7.6477e-12	9.24907e-11	forward	rlhA
b1436	yncJ	1508834	1509064	34	41	18	17	3.679	3.124	8.675	4.996	0.491011	0.367943	0.477715	reverse	yncJ
b1437	Phantom Gene	1509250	1509447	0	1	1	0	0	0.089	0.562	0	1.7851	0.608873	NA	reverse	Phantom
b4532	hicA	1509286	1509462	39	73	6	15	5.508	7.259	3.774	5.753	-0.854466	0.151298	0.234058	forward	hicA	>
b1438	hicB	1509508	1509924	128	231	20	49	7.673	9.75	5.34	7.977	-0.827653	0.0328753	0.0641962	forward	hicB	>>
b1439	ydcR	1510003	1511409	451	646	114	134	8.013	8.081	9.021	6.465	-0.55301	0.026036	0.0526979	forward	ydcR
b1440	ydcS	1511654	1512799	72	81	40	55	1.571	1.244	3.886	3.258	0.862124	0.0215728	0.0447822	forward	ydcS	>
b1441	ydcT	1512817	1513830	17	22	5	9	0.419	0.382	0.549	0.603	0.0640198	0.934077	0.956881	forward	ydcT	>>
b1442	ydcU	1513831	1514772	39	40	15	32	1.035	0.747	1.773	2.306	0.750311	0.145572	0.227126	forward	ydcU	>>
b1443	ydcV	1514762	1515556	29	39	6	18	0.912	0.863	0.84	1.537	0.00329924	0.995868	0.997463	forward	ydcV	>>
b1444	patD	1515578	1517002	123	213	73	111	2.158	2.631	5.703	5.288	0.716722	0.0141046	0.0310614	forward	patD	>>
b4598	yncL	1517099	1517194	370	699	405	439	96.344	128.154	469.687	310.438	1.30135	7.56116e-07	4.23309e-06	reverse	yncL
b1445	ortT	1517389	1517562	24	48	21	12	3.448	4.855	13.437	4.682	0.57108	0.359313	0.469078	forward	ortT		+
b1446	ydcY	1517648	1517881	1596	2760	120	219	170.494	207.597	57.094	63.534	-2.11492	6.15417e-20	1.88455e-18	forward	ydcY
b1447	ydcZ	1517882	1518331	121	157	87	116	6.721	6.141	21.524	17.5	1.1147	0.00010585	0.000392056	reverse	ydcZ	<<
b1448	mnaT	1518328	1518846	292	440	167	220	14.064	14.922	35.824	28.776	0.667315	0.0042033	0.01075	reverse	mnaT	<
b1449	curA	1519027	1520064	384	625	164	252	9.248	10.598	17.59	16.481	0.300254	0.18482	0.277483	forward	curA
b1450	mcbR	1520262	1520927	117	128	36	48	4.391	3.383	6.018	4.893	0.00262813	0.994283	0.996331	forward	mcbR
b1451	yncD	1520963	1523065	691	488	55	70	8.214	4.084	2.912	2.26	-1.74277	4.77694e-06	2.36176e-05	reverse	yncD
b1452	yncE	1523307	1524368	870	619	66	81	20.478	10.259	6.919	5.178	-1.84052	7.2342e-07	4.05523e-06	forward	yncE
b1453	ansP	1524481	1525980	2780	3057	785	1818	46.328	35.87	58.264	82.278	0.308561	0.26119	0.365565	reverse	ansP
b1454	yncG	1526247	1526864	13	11	2	2	0.526	0.313	0.36	0.22	-1.05025	0.38273	0.493111	forward	yncG
b1455	yncH	1526940	1527152	0	0	0	1	0	0	0	0.319	2.93712	0.552863	NA	forward	yncH
b1456	rhsE	1527890	1529938	56	68	18	21	0.683	0.584	0.978	0.696	-0.0990987	0.835795	0.887055	forward	rhsE	>
b1457	ydcD	1529922	1530404	40	83	31	28	2.07	3.025	7.146	3.935	0.596495	0.206581	0.30472	forward	ydcD	>>
b4745	yncO	1530319	1530504	4	3	2	1	0.538	0.284	1.197	0.365	0.365735	0.823692	0.878043	reverse	yncO
b1459	yncI	1530586	1531639	75	99	47	66	1.779	1.653	4.965	4.251	0.941704	0.00613622	0.0149996	forward	yncI
b1460	ydcC	1531816	1532952	17	24	18	33	0.374	0.372	1.763	1.97	1.86107	0.0004829	0.00154882	forward	ydcC
b1461	pptA	1533052	1533285	68	103	57	63	7.264	7.747	27.12	18.277	1.09279	0.00192999	0.00534777	forward	pptA
b1462	yddH	1533282	1533851	24	40	21	44	1.053	1.235	4.102	5.24	1.57058	0.00105484	0.00310982	reverse	yddH
b1463	nhoA	1534024	1534869	131	239	151	191	3.871	4.972	19.872	15.327	1.49896	3.52935e-08	2.42948e-07	forward	nhoA
b1464	yddE	1534965	1535858	544	841	144	256	15.211	16.557	17.933	19.439	-0.235423	0.303261	0.410919	reverse	yddE
b1465	narV	1535937	1536617	21	30	30	35	0.771	0.775	4.905	3.489	1.94141	5.003e-05	0.000197325	reverse	narV	<<
b1466	narW	1536614	1537309	3	24	14	15	0.108	0.607	2.239	1.463	1.83532	0.0273658	0.054882	reverse	narW	<<
b1467	narY	1537309	1538853	44	92	21	36	0.712	1.048	1.513	1.582	0.339093	0.451725	0.561992	reverse	narY	<<
b1468	narZ	1538850	1542590	74	116	43	68	0.494	0.546	1.28	1.234	0.795173	0.0202032	0.0422395	reverse	narZ	<
b1469	narU	1542672	1544060	13	25	8	14	0.234	0.317	0.641	0.684	0.792665	0.253677	0.358258	reverse	narU
b1470	yddJ	1544384	1544719	8	4	6	1	0.595	0.21	1.988	0.202	0.859028	0.510715	0.616296	reverse	yddJ	<<
b1471	yddK	1544758	1545714	1	1	0	5	0.026	0.018	0	0.355	2.67664	0.197436	0.29281	reverse	yddK	<<
b1472	yddL	1545738	1546028	1	0	0	2	0.086	0	0	0.467	2.24103	0.468825	NA	reverse	yddL	<
b1473	yddG	1546288	1547169	567	739	100	223	16.07	14.747	12.623	17.164	-0.505871	0.0632148	0.112961	reverse	yddG
b1474	fdnG	1547401	1550448	162172	367615	45021	69682	1330.01	2122.78	1644.46	1551.98	-0.588056	0.0196754	0.0412939	forward	fdnG	>
b1475	fdnH	1550461	1551345	26316	69160	11498	20049	743.309	1375.43	1446.45	1537.91	0.0225489	0.939096	0.959589	forward	fdnH	>>
b1476	fdnI	1551338	1551991	13146	36528	6752	11768	502.468	983.049	1149.42	1221.54	0.203117	0.510973	0.616434	forward	fdnI	>>
b1477	yddM	1552398	1552682	200	280	122	225	17.542	17.292	47.658	53.594	1.07219	2.91226e-05	0.000121659	reverse	yddM
b1478	adhP	1552828	1553838	224	327	267	486	5.538	5.693	29.403	32.634	1.99492	4.69671e-18	1.20247e-16	reverse	adhP
b1479	maeA	1553972	1555669	8478	11149	3176	5331	124.81	115.565	208.241	213.134	0.332962	0.069337	0.12196	reverse	maeA
b1480	sra	1555826	1555963	24	41	33	40	4.347	5.229	26.623	19.677	1.77084	8.33551e-05	0.000314865	reverse	sra	<<
b1481	bdm	1556065	1556280	6	8	2	1	0.694	0.652	1.031	0.314	-0.590451	0.682316	0.764963	reverse	bdm	<
b1482	osmC	1556625	1557056	411	619	145	278	23.782	25.219	37.369	43.686	0.260048	0.282598	0.389183	forward	osmC
b1483	ddpF	1557112	1558038	26	26	17	30	0.701	0.494	2.042	2.197	1.37116	0.010551	0.024096	reverse	ddpF	<<
b1484	ddpD	1558031	1559017	34	35	22	24	0.861	0.624	2.482	1.651	0.978914	0.0582277	0.105339	reverse	ddpD	<<
b1485	ddpC	1559014	1559910	39	36	15	43	1.087	0.706	1.862	3.254	1.0862	0.0432114	0.0813325	reverse	ddpC	<<
b1486	ddpB	1559907	1560929	11	17	12	17	0.269	0.292	1.306	1.128	1.62897	0.0135018	0.0298691	reverse	ddpB	<<
b1487	ddpA	1560931	1562481	13	18	8	10	0.21	0.204	0.574	0.438	0.794798	0.285505	0.3922	reverse	ddpA	<<
b1488	ddpX	1562495	1563076	3	2	1	0	0.129	0.06	0.191	0	-0.723302	0.763063	0.829573	reverse	ddpX	<
b1489	dosP	1563334	1565733	54	94	11	13	0.562	0.689	0.51	0.368	-1.01951	0.052243	0.095819	reverse	dosP	<<
b1490	dosC	1565758	1567140	53	82	8	12	0.958	1.044	0.644	0.589	-1.17968	0.0327092	0.0639574	reverse	dosC	<
b4746	yddY	1567178	1567219	2	1	0	0	1.19	0.419	0	0	-1.55105	0.674739	NA	reverse	yddY
b1491	digH	1567504	1568823	635	929	208	264	12.025	12.387	17.543	13.577	-0.140275	0.519727	0.624243	reverse	digH
b1492	gadC	1568954	1570489	35	69	27	25	0.57	0.791	1.957	1.105	0.646647	0.18462	0.277279	reverse	gadC	<<
b1493	gadB	1570645	1572045	21	24	2	19	0.375	0.302	0.159	0.921	0.308229	0.715256	0.790555	reverse	gadB	<
b1494	pqqL	1572407	1575202	841	782	133	211	7.519	4.923	5.296	5.123	-0.734011	0.00999722	0.0230115	reverse	pqqL
b1495	yddB	1575247	1577619	190	166	13	25	2.001	1.231	0.61	0.715	-1.74024	0.000108736	0.000400375	reverse	yddB	<<
b1496	yddA	1577657	1579342	49	56	4	7	0.726	0.585	0.264	0.282	-1.72228	0.0118355	0.0266542	reverse	yddA	<
b4747	yneP	1579545	1579667	17	26	13	11	3.455	3.72	11.767	6.071	0.783588	0.237724	0.340227	forward	yneP
b1497	ydeM	1579633	1580790	28	34	10	26	0.604	0.517	0.961	1.524	0.717235	0.215062	0.313857	reverse	ydeM	<<
b1498	ydeN	1580842	1582524	146	256	72	108	2.169	2.677	4.763	4.356	0.42957	0.1372	0.215987	reverse	ydeN	<
b1499	ydeO	1582926	1583687	25	34	3	19	0.82	0.785	0.438	1.693	0.0304612	0.967632	0.978359	reverse	ydeO	<<
b1500	safA	1583762	1583959	0	1	0	1	0	0.089	0	0.343	1.5673	0.681978	NA	reverse	safA	<
b1501	ydeP	1584207	1586486	226	357	139	182	2.478	2.756	6.787	5.419	0.731638	0.00307129	0.00810496	reverse	ydeP
b1502	ydeQ	1586820	1587734	41	53	26	43	1.12	1.019	3.164	3.19	1.10119	0.0101466	0.0233064	reverse	ydeQ
b1503	ydeR	1587793	1588296	17	19	16	22	0.843	0.664	3.534	2.963	1.63101	0.00551316	0.0136288	reverse	ydeR	<<
b1504	ydeS	1588309	1588839	11	21	16	20	0.518	0.696	3.355	2.557	1.7779	0.00375918	0.00974405	reverse	ydeS	<<
b1505	ydeT	1588853	1590001	78	76	136	122	1.697	1.164	13.178	7.208	2.33328	2.36469e-10	2.29548e-09	reverse	ydeT	<
b1506	yneL	1590334	1590536	19	17	7	6	2.34	1.474	3.839	2.006	0.0941165	0.90839	0.937071	reverse	yneL
b1507	hipA	1590854	1592176	802	1252	267	475	15.153	16.656	22.469	24.373	0.0869422	0.683929	0.765987	reverse	hipA	<<
b1508	hipB	1592176	1592442	148	220	70	88	13.856	14.502	29.188	22.374	0.368464	0.208028	0.306148	reverse	hipB	<
b4696	yneO	1592665	1598086	942	1338	728	1182	4.343	4.343	14.948	14.799	1.299	3.43208e-12	4.48526e-11	reverse	yneO
b1511	lsrK	1598617	1600209	175	307	175	248	2.746	3.392	12.231	10.569	1.4068	1.30924e-08	9.86549e-08	reverse	lsrK	<<
b1512	lsrR	1600288	1601241	402	703	245	468	10.533	12.97	28.592	33.303	0.928004	0.000142504	0.000511379	reverse	lsrR	<
b1513	lsrA	1601490	1603025	20	62	21	46	0.325	0.71	1.522	2.033	1.3098	0.0141432	0.031115	forward	lsrA	>
b1514	lsrC	1603019	1604047	11	27	15	28	0.267	0.462	1.623	1.847	1.76896	0.00298197	0.00790258	forward	lsrC	>>
b1515	lsrD	1604047	1605039	15	27	17	19	0.378	0.479	1.906	1.299	1.39262	0.0179459	0.0381819	forward	lsrD	>>
b1516	lsrB	1605051	1606073	27	43	23	41	0.66	0.74	2.503	2.721	1.43057	0.00192864	0.00534777	forward	lsrB	>>
b1517	lsrF	1606100	1606975	70	83	15	26	1.997	1.668	1.906	2.015	-0.365831	0.424134	0.536819	forward	lsrF	>>
b1518	lsrG	1606999	1607289	14	27	7	5	1.203	1.633	2.678	1.166	-0.115629	0.888018	0.923454	forward	lsrG	>>
b1519	tam	1607346	1608104	75	104	19	22	2.47	2.412	2.787	1.968	-0.542835	0.217143	0.316042	forward	tam	>>
b1520	yneE	1608108	1609022	45	55	14	24	1.229	1.058	1.703	1.781	0.142625	0.775067	0.839289	reverse	yneE
b1521	uxaB	1609229	1610680	2133	4440	917	1492	36.721	53.82	70.312	69.756	0.15383	0.520477	0.624801	reverse	uxaB
b1522	dgcF	1610907	1611854	258	328	86	121	6.803	6.09	10.1	8.665	0.0576146	0.827211	0.88038	reverse	dgcF		+
b1523	yneG	1611966	1612325	304	398	44	55	21.109	19.458	13.607	10.371	-1.25504	2.16622e-05	9.39912e-05	reverse	yneG	<<
b1524	glsB	1612325	1613251	1582	2165	204	430	42.66	41.106	24.5	31.49	-1.04426	1.25427e-05	5.72e-05	reverse	glsB	<
b1525	sad	1613315	1614703	635	1077	177	323	11.428	13.647	14.187	15.786	-0.211864	0.364974	0.474833	reverse	sad
b1526	yneJ	1614804	1615685	232	315	64	122	6.575	6.286	8.079	9.39	-0.0203752	0.942238	0.961566	forward	yneJ
b1527	yneK	1615763	1616878	3	6	0	1	0.067	0.095	0	0.061	-1.58749	0.471606	0.57997	forward	yneK
b1528	ydeA	1617028	1618218	188	241	50	84	3.946	3.561	4.674	4.788	-0.135915	0.648912	0.738481	forward	ydeA
b1529	marC	1618243	1618908	607	872	126	244	22.783	23.045	21.063	24.871	-0.461021	0.0538292	0.0983163	reverse	marC
b1530	marR	1619120	1619554	464	642	59	85	26.664	25.976	15.1	13.265	-1.37558	7.42815e-08	4.90504e-07	forward	marR	>
b1531	marA	1619574	1619957	773	985	31	54	50.32	45.147	8.988	9.546	-2.82886	1.55786e-24	6.31511e-23	forward	marA	>>
b1532	marB	1619989	1620207	192	155	6	14	21.915	12.457	3.05	4.34	-2.64634	6.4311e-07	3.62827e-06	forward	marB	>>
b1533	eamA	1620238	1621137	653	746	285	417	18.137	14.589	35.255	31.454	0.546105	0.016057	0.0347836	reverse	eamA
b1534	ydeE	1621332	1622519	66	84	22	38	1.389	1.244	2.062	2.171	0.219543	0.596989	0.692532	forward	ydeE
b4599	mgtS	1622646	1622741	194	318	139	117	50.515	58.302	161.201	82.736	0.65233	0.0481821	0.0892307	forward	mgtS
b4775	mgtT	1622741	1622845	26	30	12	3	6.19	5.029	12.724	1.94	-0.209891	0.801318	0.859424	forward	mgtT
b4698	mgrR	1622817	1622914	580	526	178	120	147.943	94.468	202.217	83.126	-0.28256	0.473825	0.581718	reverse	mgrR
b1535	dgcZ	1622960	1623850	271	373	171	230	7.603	7.368	21.367	17.524	0.890597	0.000133258	0.000481752	reverse	dgcZ
b1536	ydeI	1624105	1624497	64	78	4	21	4.071	3.493	1.133	3.628	-1.04401	0.0854799	0.145447	reverse	ydeI
b1537	ydeJ	1624773	1625291	30	56	19	26	1.445	1.899	4.076	3.401	0.666705	0.177152	0.268085	forward	ydeJ
b1538	dcp	1625335	1627380	4116	6374	1184	1892	50.288	54.832	64.427	62.776	-0.202501	0.256911	0.361194	reverse	dcp
b1539	ydfG	1627517	1628263	4619	7599	399	789	154.568	179.045	59.467	71.703	-1.81396	3.71904e-16	7.71658e-15	forward	ydfG
b1540	ydfH	1628352	1629038	942	1442	232	427	34.276	36.943	37.597	42.194	-0.30529	0.16044	0.246718	forward	ydfH		+
b1541	ydfZ	1629215	1629418	1543	3452	679	1337	189.073	297.83	370.565	444.92	0.276192	0.318018	0.426557	forward	ydfZ
b1542	ydfI	1629453	1630913	155	206	101	163	2.652	2.482	7.697	7.574	1.09871	3.29362e-05	0.000135553	reverse	ydfI
b1543	ydfJ	1631002	1632285	45	70	37	42	0.876	0.96	3.208	2.221	1.06034	0.00908749	0.021151	reverse	ydfJ
b4748	ynfT	1632890	1633003	3	3	1	6	0.658	0.463	0.977	3.573	1.65322	0.24401	0.34752	forward	ynfT	>
b1544	ydfK	1633072	1633305	0	0	0	0	0	0	0	0	NA	NA	NA	forward	ydfK	>>
b1545	pinQ	1633622	1634212	4	4	0	0	0.169	0.119	0	0	-2.8899	0.266342	NA	forward	pinQ
b1546	tfaQ	1634310	1634885	0	0	0	0	0	0	0	0	NA	NA	NA	reverse	tfaQ	<<
b1547	stfQ	1634885	1635847	10	16	14	19	0.26	0.292	1.619	1.339	1.92898	0.00271184	0.00726142	reverse	stfQ	<<
b1548	nohA	1635798	1636367	6	5	4	2	0.263	0.154	0.781	0.238	0.731703	0.560531	0.661635	reverse	nohA	<
b4533	ynfO	1636756	1636989	1	2	0	3	0.107	0.15	0	0.87	1.42962	0.514623	0.618872	forward	ynfO	>
b1549	ydfO	1637047	1637457	119	131	23	29	7.238	5.61	6.23	4.79	-0.71491	0.0777464	0.134159	forward	ydfO	>>
b1550	gnsB	1637609	1637782	1868	2995	800	886	268.362	302.953	511.876	345.673	0.0930102	0.678526	0.761689	reverse	gnsB
b1551	ynfN	1637954	1638109	1	2	0	0	0.16	0.226	0	0	-1.39428	0.716582	NA	reverse	ynfN
b4749	ynfR	1638188	1638253	0	0	0	0	0	0	0	0	NA	NA	NA	reverse	ynfR
b4724	ynfQ	1638256	1638444	2	0	1	0	0.265	0	0.589	0	0.49779	0.873895	NA	reverse	ynfQ
b1552	cspI	1638455	1638667	8	14	4	5	0.939	1.157	2.091	1.594	0.311348	0.749238	0.818609	reverse	cspI
b1553	rzpQ	1639030	1639527	0	0	0	0	0	0	0	0	NA	NA	NA	reverse	rzpQ	<<
b4689	rzoQ	1639080	1639334	0	0	0	0	0	0	0	0	NA	NA	NA	reverse	rzoQ
b1554	rrrQ	1639524	1640057	5	7	3	3	0.234	0.231	0.625	0.381	0.597701	0.622523	0.715705	reverse	rrrQ	<<
b1555	ydfR	1640054	1640365	1	8	4	4	0.08	0.451	1.427	0.87	1.55293	0.228438	0.329415	reverse	ydfR	<<
b1556	essQ	1640370	1640585	3	5	1	2	0.347	0.407	0.515	0.629	0.145564	0.928611	0.952991	reverse	essQ	<
b4776	ynfU	1640805	1640975	27	24	4	2	3.947	2.47	2.604	0.794	-1.5093	0.11213	0.182155	forward	ynfU
b1557	cspB	1641339	1641554	391	405	156	189	45.25	33.001	80.407	59.4	0.345748	0.215264	0.313932	reverse	cspB		+
b1558	cspF	1641855	1642067	58	69	19	15	6.807	5.702	9.931	4.781	-0.299954	0.56298	0.66381	forward	cspF
b4750	ynfS	1642122	1642211	29	39	10	16	8.055	7.627	12.37	12.069	0.167766	0.774555	0.839149	forward	ynfS
b1559	ydfT	1642489	1643241	103	150	52	73	3.419	3.506	7.688	6.581	0.557352	0.0793672	0.136584	reverse	ydfT	<<
b1560	ydfU	1643255	1644304	32	37	17	19	0.762	0.62	1.803	1.228	0.632682	0.242576	0.345815	reverse	ydfU	<
b1561	rem	1644651	1644902	52	65	32	46	5.158	4.54	14.138	12.392	0.971866	0.0151915	0.0331713	reverse	rem
b1562	hokD	1645119	1645274	498	649	203	288	79.799	73.223	144.876	125.328	0.337043	0.122354	0.195142	reverse	hokD	<<
b1563	relE	1645346	1645633	402	543	177	372	34.892	33.184	68.423	87.686	0.734662	0.00416589	0.0106657	reverse	relE	<<
b1564	relB	1645633	1645872	269	448	209	268	28.018	32.854	96.953	75.806	1.01432	1.90617e-05	8.37033e-05	reverse	relB	<
b1565	ydfV	1645897	1646202	4	8	1	5	0.327	0.46	0.364	1.109	0.514251	0.6943	0.774719	forward	ydfV
b1566	flxA	1646405	1646737	2339	3418	304	415	175.581	180.657	101.637	84.603	-1.42146	7.17765e-14	1.14685e-12	forward	flxA
b1567	ydfW	1647174	1647323	24	38	3	7	4	4.459	2.227	3.168	-1.08148	0.168553	0.256849	reverse	ydfW	<<
b1568	ydfX	1647346	1647636	7	15	0	6	0.601	0.907	0	1.4	-0.41338	0.752503	0.821561	reverse	ydfX	<<
b1569	dicC	1647620	1647850	7	9	1	3	0.757	0.686	0.482	0.882	-0.488676	0.712451	0.787886	reverse	dicC	<
b1570	dicA	1647934	1648341	187	275	71	95	11.457	11.863	19.374	15.807	0.103885	0.70915	0.785791	forward	dicA
b1571	ydfA	1648508	1648663	10	9	4	6	1.602	1.015	2.855	2.611	0.594938	0.541947	0.64404	forward	ydfA	>
b1572	ydfB	1648665	1648793	1	4	3	0	0.194	0.546	2.589	0	1.14267	0.558717	0.65985	forward	ydfB	>>
b1573	ydfC	1648823	1649041	44	62	18	28	5.022	4.983	9.151	8.68	0.357316	0.441636	0.552739	forward	ydfC	>>
b1574	dicF	1649382	1649434	20	20	9	20	9.433	6.642	18.906	25.617	1.03231	0.112478	0.182585	forward	dicF
b1575	dicB	1649609	1649797	8	3	1	1	1.058	0.279	0.589	0.359	-1.00264	0.562657	0.663787	forward	dicB	>	+
b1576	ydfD	1649794	1649985	1	6	0	1	0.13	0.55	0	0.354	-1.13795	0.642053	0.733535	forward	ydfD	>>
b1577	ydfE	1650078	1650998	30	51	7	11	0.814	0.975	0.846	0.811	-0.588325	0.351009	0.459683	forward	ydfE	>>
b1578	insD7	1650881	1651537	0	0	0	0	0	0	0	0	NA	NA	NA	forward	insD7	>>
b1579	intQ	1651512	1652708	22	29	7	16	0.459	0.426	0.651	0.907	0.374912	0.567185	0.667056	forward	intQ	>>
b4534	ynfP	1652728	1652838	2	1	3	0	0.45	0.159	3.009	0	1.70367	0.40879	0.52056	reverse	ynfP
b1580	rspB	1652896	1653915	110	153	17	25	2.696	2.64	1.856	1.664	-1.08199	0.00762615	0.0181354	reverse	rspB	<<
b1581	rspA	1653927	1655141	149	231	35	94	3.066	3.346	3.207	5.252	-0.041179	0.909147	0.937632	reverse	rspA	<
b1582	ynfA	1655347	1655673	252	350	88	130	19.264	18.839	29.961	26.988	0.0987934	0.698721	0.777186	reverse	ynfA
b1583	ynfB	1655808	1656149	336	491	110	140	24.559	25.269	35.809	27.79	-0.140042	0.570477	0.669447	forward	ynfB	>
b1584	speG	1656184	1656744	600	830	124	192	26.735	26.04	24.608	23.234	-0.619491	0.00531214	0.0131765	forward	speG	>>
b1585	ynfC	1656747	1657457	531	883	89	147	18.669	21.858	13.936	14.036	-1.00821	3.16995e-05	0.000131297	reverse	ynfC
b1586	ynfD	1657565	1657870	16	32	11	10	1.307	1.841	4.002	2.219	0.451301	0.509201	0.615484	forward	ynfD
b1587	ynfE	1658069	1660495	657	882	202	2388	6.767	6.396	9.266	66.795	2.10595	0.0914736	0.153809	forward	ynfE	>
b1588	ynfF	1660556	1662979	806	2336	229	962	8.312	16.962	10.518	26.942	0.12589	0.880916	0.918469	forward	ynfF	>>
b1589	ynfG	1662990	1663607	96	311	40	111	3.883	8.857	7.206	12.193	0.157996	0.733191	0.805903	forward	ynfG	>>
b1590	ynfH	1663609	1664463	361	869	127	285	10.554	17.889	16.537	22.629	0.00142163	0.996588	0.997727	forward	ynfH	>>
b1591	dmsD	1664506	1665120	812	1431	162	263	33.005	40.954	29.327	29.031	-0.817141	0.000338395	0.00112894	forward	dmsD	>>
b1592	clcB	1665315	1666571	125	158	42	68	2.486	2.212	3.72	3.672	0.181998	0.578226	0.675781	forward	clcB
b1593	ynfK	1666524	1667219	7079	9016	976	1596	254.247	227.998	156.122	155.67	-1.10675	3.56933e-09	2.9154e-08	reverse	ynfK	<<
b1594	mlc	1667344	1668564	2740	4582	1589	1768	56.095	66.049	144.888	98.299	0.501993	0.0251012	0.0509765	reverse	mlc	<
b1595	ynfL	1668699	1669592	154	241	29	49	4.306	4.745	3.611	3.721	-0.77344	0.0208053	0.043374	reverse	ynfL
b1596	ynfM	1669699	1670952	113	144	75	68	2.253	2.021	6.659	3.681	0.762956	0.0313946	0.0617179	forward	ynfM
b1597	asr	1671376	1671684	7	12	1	4	0.566	0.684	0.36	0.879	-0.402265	0.743986	0.814969	forward	asr
b4601	ydgU	1671777	1671860	0	0	0	0	0	0	0	0	NA	NA	NA	forward	ydgU
b1598	ydgD	1671960	1672781	480	699	274	480	14.597	14.967	37.111	39.642	0.904111	2.47221e-05	0.000106215	forward	ydgD
b1599	mdtI	1672820	1673149	29	36	59	93	2.197	1.92	19.905	19.132	2.7758	6.98462e-14	1.1201e-12	reverse	mdtI	<<
b1600	mdtJ	1673136	1673501	51	53	118	149	3.483	2.549	35.894	27.637	2.91892	2.28287e-19	6.61881e-18	reverse	mdtJ	<	+
b4777	ydgV	1673608	1673709	97	111	130	141	23.772	19.154	141.895	93.843	1.9628	2.82219e-10	2.70955e-09	reverse	ydgV
b1601	tqsA	1673913	1674947	276	365	140	175	6.666	6.207	15.06	11.478	0.552375	0.0267618	0.0539674	forward	tqsA
b1602	pntB	1674972	1676360	8699	15421	4509	6212	156.552	195.406	361.412	303.606	0.435367	0.0264078	0.0534257	reverse	pntB	<<
b1603	pntA	1676371	1677903	12357	22377	5777	8195	201.495	256.913	419.551	362.901	0.290007	0.14384	0.224732	reverse	pntA	<
b1604	ydgH	1678427	1679371	3272	5159	580	983	86.551	96.086	68.331	70.616	-0.868967	5.53988e-06	2.70084e-05	forward	ydgH
b1605	ydgI	1679557	1680939	1739	1890	312	492	31.432	24.053	25.116	24.15	-0.650395	0.00458525	0.0115969	forward	ydgI	>
b1606	folM	1680976	1681698	492	722	84	149	17.011	17.576	12.935	13.99	-0.828945	0.000637901	0.00198488	forward	folM	>>
b1607	ydgC	1681695	1682030	149	187	41	72	11.085	9.796	13.585	14.547	-0.0355147	0.912301	0.940219	reverse	ydgC
b1608	rstA	1682159	1682878	589	800	335	421	20.449	19.556	51.801	39.695	0.703958	0.000998833	0.00297071	forward	rstA	>
b1609	rstB	1682882	1684183	853	1270	385	391	16.377	17.168	32.921	20.387	0.169535	0.496364	0.602486	forward	rstB	>>
b1610	tus	1684259	1685188	241	336	18	39	6.478	6.359	2.155	2.847	-1.80147	2.14637e-07	1.3015e-06	forward	tus
b1611	fumC	1685185	1686588	398	488	75	85	7.086	6.118	5.947	4.11	-0.893989	0.00144446	0.00411442	reverse	fumC	<<
b1612	fumA	1686731	1688377	1602	2033	375	401	24.314	21.726	25.349	16.528	-0.633878	0.00801958	0.0189271	reverse	fumA	<
b1613	manA	1688576	1689751	3155	5849	914	1749	67.063	87.539	86.529	100.963	-0.191377	0.410371	0.522268	forward	manA
b1614	ydgA	1689852	1691360	7626	10765	2362	3936	126.328	125.56	174.267	177.071	0.00342997	0.984587	0.990242	forward	ydgA
b1615	uidC	1691586	1692851	105	345	418	438	2.073	4.796	36.759	23.487	2.63536	3.44254e-12	4.48555e-11	reverse	uidC	<<
b1616	uidB	1692890	1694263	273	670	380	397	4.967	8.583	30.791	19.615	1.39947	1.13475e-05	5.2331e-05	reverse	uidB	<<
b1617	uidA	1694260	1696071	1190	3349	1098	1547	16.417	32.53	67.463	57.958	0.877646	0.00500537	0.012522	reverse	uidA	<
b1618	uidR	1696462	1697052	874	1377	304	605	36.967	41.008	57.268	69.494	0.234185	0.311103	0.419597	reverse	uidR		+
b1619	hdhA	1697273	1698040	1425	2566	307	460	46.382	58.806	44.504	40.661	-0.784514	0.00025806	0.000875124	reverse	hdhA
b1620	malI	1698152	1699180	400	635	214	442	9.717	10.861	23.154	29.16	0.881368	0.000438498	0.00142309	reverse	malI
b1621	malX	1699355	1700947	481	796	449	672	7.548	8.795	31.38	28.637	1.39551	6.51027e-12	7.99185e-11	forward	malX	>
b1622	malY	1700957	1702129	796	1347	688	1084	16.963	20.211	65.3	62.735	1.3057	5.34741e-11	5.68227e-10	forward	malY	>>
b1623	add	1702233	1703234	1569	2640	386	517	39.142	46.373	42.889	35.027	-0.620077	0.00242079	0.00656235	forward	add
b1624	ydgJ	1703268	1704308	1453	2263	701	796	34.891	38.261	74.971	51.909	0.302081	0.167131	0.255134	reverse	ydgJ
b4409	blr	1704551	1704676	1071	1434	216	141	212.477	200.311	190.857	75.968	-1.14774	0.00125349	0.00361991	forward	blr
b1625	cnu	1704949	1705164	785	1098	138	117	90.847	89.47	71.129	36.772	-1.25435	2.48066e-05	0.00010637	forward	cnu
b1626	ydgK	1705250	1705690	1389	1836	395	318	78.733	73.276	99.72	48.952	-0.539488	0.0752926	0.130702	forward	ydgK	>
b1627	rsxA	1705767	1706348	599	673	180	203	25.727	20.353	34.433	23.678	-0.161704	0.540631	0.643174	forward	rsxA	>>
b1628	rsxB	1706348	1706926	801	989	141	220	34.582	30.064	27.112	25.794	-0.766754	0.000684435	0.00211614	forward	rsxB	>>
b1629	rsxC	1706919	1709141	3943	5154	327	485	44.338	40.807	16.377	14.811	-1.93043	1.3261e-24	5.58236e-23	forward	rsxC	>>
b1630	rsxD	1709142	1710200	581	809	118	160	13.714	13.446	12.405	10.257	-0.748738	0.00102092	0.00301591	forward	rsxD	>>
b1631	rsxG	1710204	1710824	535	726	46	78	21.535	20.577	8.247	8.527	-1.79649	7.76951e-12	9.34475e-11	forward	rsxG	>>
b1632	rsxE	1710828	1711523	377	390	32	63	13.54	9.862	5.119	6.145	-1.51149	5.2387e-06	2.57119e-05	forward	rsxE	>>
b1633	nth	1711523	1712158	409	513	59	82	16.075	14.197	10.328	8.753	-1.15201	1.86884e-05	8.23945e-05	forward	nth	>>
b1634	dtpA	1712769	1714271	12776	18327	2791	5254	212.485	214.615	206.74	237.308	-0.415994	0.0375997	0.0720716	forward	dtpA
b1635	gstA	1714377	1714982	204	340	100	190	8.415	9.875	18.372	21.284	0.649832	0.0162655	0.035183	forward	gstA
b1636	pdxY	1715026	1715889	2927	4534	458	700	84.684	92.362	59.017	55	-1.11414	1.22567e-09	1.07106e-08	reverse	pdxY	<<
b1637	tyrS	1715948	1717222	22279	31428	4228	6872	436.796	433.844	369.189	365.893	-0.721907	2.76821e-05	0.000116643	reverse	tyrS	<<
b1638	pdxH	1717351	1718007	1214	1772	199	439	46.19	47.471	33.722	45.361	-0.705159	0.0048245	0.012118	reverse	pdxH	<	+
b1639	mliC	1718066	1718395	93	178	32	48	7.045	9.494	10.796	9.874	-0.161765	0.659979	0.748158	reverse	mliC
b1640	anmK	1718493	1719602	854	1337	326	577	19.232	21.2	32.698	35.289	0.27765	0.185924	0.27895	reverse	anmK
b1641	slyB	1719876	1720343	21185	31996	8534	12851	1131.55	1203.31	2030.16	1864.11	0.257805	0.122193	0.194956	forward	slyB		+
b1642	slyA	1720390	1720824	2241	3529	639	1108	128.779	142.787	163.544	172.915	-0.164633	0.399658	0.510563	reverse	slyA
b1643	ydhI	1721025	1721261	110	133	17	23	11.602	9.877	7.986	6.588	-1.04824	0.0129015	0.0287298	forward	ydhI	>
b1644	ydhJ	1721264	1722121	241	351	23	31	7.021	7.2	2.984	2.453	-1.87892	2.3064e-08	1.64722e-07	forward	ydhJ	>>
b1645	ydhK	1722121	1724133	384	566	41	103	4.768	4.949	2.268	3.474	-1.20141	0.000107933	0.000398089	forward	ydhK	>>
b1646	sodC	1724134	1724655	195	386	83	123	9.338	13.015	17.702	15.996	0.109033	0.707964	0.784874	reverse	sodC
b1647	ydhF	1724736	1725632	1983	3473	346	681	55.262	68.146	42.945	51.539	-0.852449	0.0002637	0.000892867	reverse	ydhF
b1648	ydhL	1725681	1725920	31	55	12	21	3.229	4.033	5.567	5.94	0.193838	0.71822	0.793478	reverse	ydhL
b1649	nemR	1726023	1726622	222	336	69	95	9.249	9.856	12.803	10.749	-0.185604	0.495733	0.602108	forward	nemR	>
b1650	nemA	1726659	1727756	837	1213	128	231	19.055	19.444	12.979	14.282	-0.966011	1.605e-05	7.14821e-05	forward	nemA	>>
b1651	gloA	1727837	1728244	1328	2051	386	632	81.364	88.477	105.33	105.157	-0.166358	0.391247	0.502165	forward	gloA	>>
b1652	rnt	1728347	1728994	431	452	43	71	16.626	12.277	7.388	7.438	-1.43466	3.09037e-06	1.57321e-05	forward	rnt	>
b1653	lhr	1729087	1733703	310	396	122	193	1.678	1.51	2.942	2.838	0.382545	0.11542	0.186392	forward	lhr	>>
b1654	grxD	1733754	1734101	3803	4848	241	331	273.174	245.194	77.101	64.57	-2.35768	1.83522e-32	1.70949e-30	reverse	grxD
b1655	mepH	1734435	1735250	231	400	47	74	7.076	8.628	6.413	6.156	-0.798435	0.00668663	0.0161583	forward	mepH		+
b1656	sodB	1735378	1735959	19509	24435	3454	3946	837.924	738.953	660.729	460.273	-0.983819	4.61286e-06	2.2897e-05	forward	sodB
b1657	ydhP	1736121	1737290	238	313	91	181	5.085	4.709	8.659	10.502	0.506775	0.0647883	0.115208	reverse	ydhP
b4602	cydH	1737456	1737545	230	317	69	80	63.882	61.993	85.355	60.343	-0.289001	0.316046	0.424641	reverse	cydH
b1658	purR	1737844	1738869	4136	5486	629	1197	100.769	94.11	68.254	79.2	-0.873028	3.29439e-05	0.000135553	forward	purR		+
b1659	ydhB	1738866	1739798	451	672	214	301	12.083	12.677	25.536	21.901	0.45356	0.0333705	0.0649862	reverse	ydhB
b1660	ydhC	1739911	1741122	1895	4203	864	2121	39.084	61.036	79.366	118.801	0.524937	0.0902964	0.152262	forward	ydhC
b1661	cfa	1741413	1742561	3613	6813	811	1438	78.603	104.363	78.582	84.961	-0.634273	0.00470034	0.0118401	forward	cfa		+
b1662	ribC	1742601	1743242	3678	5807	231	395	143.209	159.2	40.059	41.768	-2.35817	1.64939e-32	1.56979e-30	reverse	ribC
b1663	mdtK	1743457	1744830	1405	1787	449	736	25.561	22.891	36.382	36.364	0.109872	0.581598	0.679177	forward	mdtK
b1664	ydhQ	1744871	1746127	3607	5774	1111	1519	71.73	80.848	98.402	82.036	-0.242075	0.188692	0.282329	reverse	ydhQ
b1667	ydhR	1746700	1747005	1063	1503	185	220	86.837	86.45	67.309	48.807	-1.07257	1.39247e-06	7.46175e-06	forward	ydhR
b1668	ydhS	1747131	1748735	50	65	26	38	0.779	0.713	1.804	1.607	0.71348	0.0899764	0.151857	forward	ydhS
b1669	ydhT	1748747	1749559	53	89	51	79	1.63	1.927	6.984	6.597	1.45107	2.72714e-05	0.000115468	reverse	ydhT	<<
b1670	ydhU	1749563	1750348	64	109	56	127	2.035	2.441	7.932	10.969	1.62032	3.95224e-06	1.97974e-05	reverse	ydhU	<<
b1671	ydhX	1750345	1751013	59	103	63	212	2.205	2.71	10.484	21.512	2.2581	5.32088e-08	3.5619e-07	reverse	ydhX	<<
b1672	ydhW	1751077	1751724	72	160	149	339	2.777	4.346	25.6	35.515	2.63356	2.75217e-15	5.17125e-14	reverse	ydhW	<<
b1673	ydhV	1751728	1753830	330	648	361	1816	3.923	5.423	19.111	58.622	2.61656	0.00180328	0.00505749	reverse	ydhV	<<
b1674	ydhY	1753851	1754477	195	344	167	1184	7.774	9.656	29.653	128.193	2.74685	0.00657306	0.0159429	reverse	ydhY	<
b1675	fumD	1754932	1755141	205	285	85	137	24.402	23.887	45.063	44.288	0.413218	0.115356	0.186357	reverse	fumD
b1676	pykF	1755698	1757110	12874	22732	2324	4874	227.753	283.154	183.113	234.166	-0.759101	0.00154352	0.00437947	forward	pykF
b1677	lpp	1757421	1757657	220201	255522	46146	69962	23225.4	18976.1	21677.5	20039.9	-0.498236	0.0105327	0.0240669	forward	lpp
b1678	ldtE	1757721	1758725	402	657	106	159	9.999	11.506	11.743	10.74	-0.416652	0.0819205	0.140316	reverse	ldtE
b1679	sufE	1758874	1759290	25	37	12	14	1.499	1.562	3.204	2.279	0.337352	0.571043	0.669709	reverse	sufE	<<
b1680	sufS	1759303	1760523	132	138	49	67	2.702	1.989	4.468	3.725	0.321094	0.352133	0.461016	reverse	sufS	<<
b1681	sufD	1760520	1761791	141	164	25	42	2.771	2.269	2.188	2.242	-0.653688	0.075769	0.131321	reverse	sufD	<<
b1682	sufC	1761766	1762512	69	63	19	28	2.309	1.484	2.832	2.545	0.0281276	0.952991	0.968027	reverse	sufC	<<
b1683	sufB	1762522	1764009	138	158	32	31	2.318	1.869	2.394	1.414	-0.652833	0.0958942	0.159811	reverse	sufB	<<
b1684	sufA	1764018	1764386	28	24	5	5	1.897	1.145	1.509	0.92	-0.839973	0.305022	0.413177	reverse	sufA	<
b4430	rydB	1764713	1764780	6	2	0	0	2.206	0.518	0	0	-3.00463	0.250067	0.353845	reverse	rydB
b1685	ydiH	1764934	1765122	21	23	8	9	2.777	2.142	4.713	3.233	0.190519	0.790426	0.850918	reverse	ydiH	<<
b1686	menI	1765222	1765632	413	593	137	199	25.119	25.395	37.111	32.869	-0.0121837	0.957	0.970628	reverse	menI	<<
b1687	ydiJ	1765629	1768685	2891	4179	1300	2038	23.64	24.06	47.345	45.257	0.478318	0.00608905	0.014901	reverse	ydiJ	<
b1688	ydiK	1769074	1770186	1908	2690	527	754	42.852	42.539	52.716	45.989	-0.273846	0.133629	0.211115	forward	ydiK
b4431	rprA	1770372	1770477	0	2	1	3	0	0.332	1.05	1.921	2.62706	0.208038	0.306148	forward	rprA
b1689	ydiL	1770615	1770971	5	6	5	1	0.35	0.296	1.559	0.19	0.830928	0.526313	0.629243	forward	ydiL
b1690	ydiM	1771071	1772285	6	6	6	2	0.123	0.087	0.55	0.112	1.07591	0.358527	0.468407	forward	ydiM
b1691	ydiN	1772512	1773777	5	6	0	1	0.099	0.083	0	0.054	-1.92979	0.354696	0.463818	forward	ydiN	>
b1692	ydiB	1773789	1774655	33	28	11	12	0.951	0.568	1.413	0.94	0.13105	0.839483	0.890141	forward	ydiB	>>
b1693	aroD	1774686	1775444	228	429	109	129	7.509	9.948	15.989	11.538	0.159988	0.574315	0.671927	forward	aroD	>>
b1694	ydiF	1775587	1777182	31	42	15	10	0.486	0.463	1.046	0.425	0.0858706	0.889852	0.924922	forward	ydiF	>
b1695	ydiO	1777196	1778347	31	47	15	10	0.673	0.718	1.45	0.589	0.00191759	0.997508	0.998107	forward	ydiO	>>
b1696	ydiP	1778390	1779301	131	215	47	94	3.591	4.149	5.738	6.997	0.258091	0.419739	0.53218	reverse	ydiP
b1697	ydiQ	1779617	1780381	14	22	7	13	0.457	0.506	1.019	1.154	0.709542	0.319836	0.42834	forward	ydiQ	>
b1698	ydiR	1780401	1781339	31	67	31	36	0.825	1.256	3.676	2.603	1.084	0.0176559	0.0376877	forward	ydiR	>>
b1699	ydiS	1781395	1782684	47	74	33	40	0.911	1.01	2.848	2.105	0.867273	0.0334852	0.0651548	forward	ydiS	>>
b1700	ydiT	1782681	1782974	1	4	3	2	0.085	0.239	1.136	0.462	1.71478	0.266639	0.37224	forward	ydiT	>>
b1701	fadK	1782977	1784677	47	48	22	37	0.691	0.497	1.44	1.477	0.833538	0.0709846	0.124458	forward	fadK	>>
b1702	ppsA	1784734	1787112	14711	15132	875	1349	154.575	111.951	40.948	38.494	-2.22771	1.78429e-22	6.40297e-21	reverse	ppsA
b1703	ppsR	1787445	1788278	153	204	8	23	4.586	4.305	1.068	1.872	-2.00565	5.33322e-06	2.61465e-05	forward	ppsR
b1704	aroH	1788435	1789481	663	907	48	85	15.829	15.247	5.104	5.511	-2.01431	3.41071e-15	6.27399e-14	forward	aroH
b1705	ydiE	1789613	1789804	16	4	2	4	2.083	0.367	1.16	1.414	-0.364252	0.77183	0.837025	forward	ydiE
b1706	ydiU	1789808	1791244	1121	1209	252	350	19.5	14.808	19.524	16.535	-0.413256	0.0827157	0.141291	reverse	ydiU
b1707	rflP	1791307	1792020	244	330	113	139	8.542	8.135	17.62	13.216	0.393489	0.130508	0.206717	reverse	rflP
b1708	nlpC	1792267	1792731	1216	1746	818	1176	65.369	66.087	195.85	171.686	1.00086	2.84914e-08	1.97992e-07	reverse	nlpC
b1709	btuD	1792809	1793558	629	957	144	238	20.964	22.458	21.376	21.543	-0.490859	0.0252469	0.0512428	reverse	btuD	<<
b1710	btuE	1793558	1794109	644	1010	138	296	29.163	32.204	27.833	36.403	-0.394476	0.123949	0.197326	reverse	btuE	<<
b1711	btuC	1794172	1795152	901	1190	273	428	22.959	21.35	30.983	29.618	-0.0261681	0.897146	0.929855	reverse	btuC	<
b1712	ihfA	1795253	1795552	5841	7988	1555	2567	486.697	468.645	577.077	580.879	-0.199507	0.266055	0.371662	reverse	ihfA	<<
b1713	pheT	1795557	1797944	47016	68039	8849	18741	492.157	501.477	412.557	532.77	-0.540151	0.0175769	0.0375557	reverse	pheT	<<
b1714	pheS	1797959	1798942	21000	29428	3398	6994	533.479	526.372	384.461	482.516	-0.758989	0.000601079	0.00188235	reverse	pheS	<<	+
b1715	pheM	1799226	1799270	184	137	54	63	102.211	53.584	133.6	95.041	0.0599308	0.883357	0.920576	reverse	pheM	<<	+
b1716	rplT	1799393	1799749	100671	130154	9681	18677	7049.02	6416.77	3019.09	3551.57	-1.50743	7.05471e-13	9.96307e-12	reverse	rplT	<<	+
b1717	rpmI	1799802	1799999	48574	70857	5107	9196	6132.41	6298.61	2871.61	3152.93	-1.51885	1.00428e-15	1.98947e-14	reverse	rpmI	<<
b1718	infC	1800096	1800638	98020	151793	14032	27095	4512.4	4920.16	2877.03	3387.43	-1.06159	2.84925e-07	1.67867e-06	reverse	infC	<<	+
b1719	thrS	1800642	1802570	69221	107277	36517	75560	897.012	978.817	2107.59	2659.14	0.876714	8.64802e-05	0.000325826	reverse	thrS	<	+
b4494	arpB	1803094	1804993	3	2	0	5	0.039	0.019	0	0.179	1.318	0.460229	0.569181	forward	arpB
b4535	yniD	1805165	1805272	32	58	11	14	7.407	9.452	11.339	8.8	-0.243587	0.669345	0.75409	forward	yniD
b1722	ydiY	1805325	1806083	1514	1414	67	104	49.863	32.79	9.828	9.302	-2.59061	7.19647e-19	2.01963e-17	reverse	ydiY
b1723	pfkB	1806370	1807299	117	191	43	72	3.145	3.615	5.148	5.256	0.149147	0.643503	0.734809	forward	pfkB
b1724	ydiZ	1807400	1807690	46	108	25	36	3.951	6.532	9.565	8.398	0.286431	0.523895	0.627871	forward	ydiZ
b1725	yniA	1807796	1808656	541	1213	448	1008	15.707	24.796	57.929	79.476	1.29906	1.75147e-05	7.7522e-05	forward	yniA
b1726	yniB	1808697	1809233	1134	1570	218	320	52.788	51.458	45.197	40.454	-0.765189	0.000124303	0.000453121	reverse	yniB
b1727	hxpB	1809380	1810048	294	418	113	120	10.985	10.997	18.805	12.177	-0.0079957	0.976835	0.985719	forward	hxpB
b1728	ydjM	1810211	1810801	126	158	37	36	5.329	4.705	6.97	4.135	-0.368905	0.328158	0.437477	forward	ydjM
b1729	tcyP	1810934	1812325	4146	1961	401	697	74.453	24.795	32.072	33.992	-1.06854	0.148245	0.230229	forward	tcyP
b1730	ydjO	1812329	1813132	6	6	5	9	0.187	0.131	0.692	0.76	1.74265	0.068475	0.120589	reverse	ydjO
b1731	cedA	1813421	1813663	109	122	7	19	11.213	8.837	3.207	5.308	-1.65105	0.000935941	0.00280462	reverse	cedA
b1732	katE	1813867	1816128	30	44	19	19	0.332	0.342	0.935	0.57	0.644302	0.223113	0.322877	forward	katE
b1733	chbG	1816386	1817135	263	339	231	359	8.766	7.955	34.291	32.495	1.52083	1.14549e-11	1.35907e-10	reverse	chbG	<<
b1734	chbF	1817148	1818500	108	213	55	104	1.995	2.771	4.526	5.218	0.563793	0.0884605	0.149529	reverse	chbF	<<
b1735	chbR	1818605	1819447	194	298	39	74	5.753	6.222	5.151	5.959	-0.568836	0.0647487	0.115187	reverse	chbR	<<
b1736	chbA	1819455	1819805	65	121	19	29	4.629	6.067	6.027	5.609	-0.360576	0.403531	0.51506	reverse	chbA	<<
b1737	chbC	1819856	1821214	224	294	108	175	4.12	3.808	8.848	8.742	0.67573	0.00759399	0.0180719	reverse	chbC	<<
b1738	chbB	1821299	1821619	409	703	158	242	31.85	38.546	54.799	51.179	0.110452	0.635208	0.727266	reverse	chbB	<
b1739	osmE	1821918	1822256	1217	2005	733	949	89.739	104.098	240.729	190.041	0.66525	0.000932743	0.00279853	reverse	osmE
b1740	nadE	1822458	1823285	2083	3407	639	984	62.886	72.422	85.92	80.676	-0.178805	0.344005	0.451997	forward	nadE
b1741	cho	1823515	1824402	303	403	20	33	8.529	7.988	2.508	2.523	-2.18398	4.79247e-11	5.11743e-10	forward	cho		+
b1742	ves	1824362	1824937	1751	2345	189	227	75.99	71.655	36.531	26.754	-1.71682	2.83788e-15	5.3095e-14	reverse	ves		+
b1743	spy	1825140	1825625	156	214	63	95	8.024	7.75	14.432	13.27	0.333379	0.246836	0.350746	reverse	spy
b1744	astE	1825955	1826923	18	17	25	35	0.464	0.309	2.872	2.452	2.31768	1.14212e-05	5.25786e-05	reverse	astE	<<
b1745	astB	1826916	1828259	59	70	59	90	1.097	0.917	4.887	4.546	1.75458	2.57088e-07	1.52511e-06	reverse	astB	<<
b1746	astD	1828256	1829734	74	82	61	77	1.251	0.976	4.592	3.534	1.38149	7.34519e-05	0.000280604	reverse	astD	<<
b1747	astA	1829731	1830765	9	15	9	19	0.217	0.255	0.968	1.246	1.77026	0.0117267	0.0264501	reverse	astA	<<
b1748	astC	1830762	1831982	27	21	22	38	0.553	0.303	2.006	2.113	1.81729	0.000624959	0.00194738	reverse	astC	<
b1749	xthA	1832428	1833234	3753	5019	315	474	116.251	109.464	43.457	39.874	-1.91815	8.65748e-25	3.67985e-23	forward	xthA
b1750	ydjX	1833401	1834111	46	75	29	25	1.617	1.857	4.541	2.387	0.469649	0.314704	0.42302	forward	ydjX	>
b1751	ydjY	1834116	1834793	207	372	86	102	7.632	9.657	14.122	10.213	-0.00505937	0.986065	0.99059	forward	ydjY	>>
b1752	ydjZ	1834808	1835515	195	331	115	131	6.885	8.229	18.084	12.561	0.520333	0.062845	0.112484	forward	ydjZ	>>
b1753	ynjA	1835515	1836063	204	302	97	114	9.289	9.682	19.671	14.097	0.334195	0.223167	0.322877	forward	ynjA	>>
b1754	ynjB	1836073	1837239	379	660	165	201	8.118	9.954	15.741	11.692	0.108637	0.662963	0.750471	forward	ynjB	>>
b1755	ynjC	1837212	1838747	202	358	146	219	3.287	4.102	10.582	9.679	0.972644	0.000107529	0.000397269	forward	ynjC	>>
b1756	ynjD	1838747	1839400	163	244	62	94	6.23	6.567	10.555	9.757	0.186724	0.512455	0.618023	forward	ynjD	>>
b1757	ynjE	1839467	1840774	4417	8126	1171	2029	84.414	109.344	99.672	105.307	-0.392384	0.0680021	0.119804	forward	ynjE
b1758	ynjF	1840783	1841403	273	390	98	168	10.989	11.054	17.569	18.365	0.234202	0.349089	0.457578	reverse	ynjF
b1759	nudG	1841490	1841897	271	372	49	103	16.604	16.048	13.371	17.138	-0.552063	0.0614504	0.110303	forward	nudG
b1760	ynjH	1841863	1842135	372	484	68	84	34.062	31.204	27.731	20.888	-0.920475	0.000661884	0.00205076	reverse	ynjH
b1761	gdhA	1842371	1843714	1843	3010	1492	2114	34.278	39.418	123.593	106.779	1.16175	3.02632e-10	2.87402e-09	forward	gdhA		+
b1762	ynjI	1843831	1844871	183	256	57	73	4.394	4.328	6.096	4.761	-0.177115	0.548978	0.650982	reverse	ynjI
b1763	topB	1844999	1846960	9480	13799	2801	4180	120.782	123.787	158.942	144.63	-0.168957	0.312715	0.421122	reverse	topB	<<	+
b1764	selD	1846965	1848008	9175	13485	2840	4098	219.684	227.341	302.86	266.473	-0.133086	0.428862	0.540609	reverse	selD	<<
b1765	ydjA	1848125	1848676	1691	2397	591	745	76.577	76.429	119.199	91.622	-0.0262685	0.893589	0.927705	reverse	ydjA	<
b1766	sppA	1848837	1850693	3857	5575	619	921	51.919	52.84	37.111	33.669	-1.04656	2.74891e-09	2.3055e-08	forward	sppA
b1767	ansA	1850860	1851876	1144	1478	318	456	28.119	25.579	34.812	30.439	-0.201822	0.313167	0.421354	forward	ansA	>
b1768	pncA	1851887	1852528	803	1109	241	318	31.266	30.404	41.793	33.626	-0.197531	0.343885	0.451976	forward	pncA	>>
b1769	ydjE	1852621	1853979	197	239	175	209	3.624	3.095	14.336	10.44	1.3913	1.23786e-07	7.85415e-07	reverse	ydjE
b1770	ydjF	1854096	1854854	1421	2065	627	834	46.8	47.886	91.971	74.594	0.328732	0.0816149	0.139902	reverse	ydjF
b1771	ydjG	1854991	1855971	268	414	475	555	6.829	7.428	53.907	38.407	2.20212	6.90689e-22	2.38098e-20	reverse	ydjG	<<
b1772	ydjH	1855981	1856928	116	274	412	535	3.059	5.087	48.385	38.311	2.91949	1.52157e-24	6.27432e-23	reverse	ydjH	<<
b1773	ydjI	1856933	1857769	145	300	473	607	4.33	6.308	62.916	49.232	2.90602	1.11208e-29	7.60731e-28	reverse	ydjI	<<
b1774	ydjJ	1857790	1858833	112	267	694	876	2.682	4.501	74.009	56.962	3.69492	1.7818e-39	2.43773e-37	reverse	ydjJ	<<
b1775	ydjK	1858850	1860229	125	294	809	988	2.264	3.75	65.267	48.603	3.74902	6.42616e-41	9.0754e-39	reverse	ydjK	<<
b1776	ydjL	1860256	1861332	226	531	1047	1530	5.245	8.678	108.232	96.44	3.39405	3.99551e-37	4.72766e-35	reverse	ydjL	<
b1777	yeaC	1861702	1861974	1008	958	93	98	92.298	61.763	37.927	24.369	-1.8106	4.62656e-09	3.73022e-08	reverse	yeaC
b1778	msrB	1862016	1862429	2105	2340	203	169	127.1	99.482	54.591	27.712	-1.97205	1.29193e-10	1.30927e-09	reverse	msrB
b1779	gapA	1862771	1863766	118894	220244	24851	38407	2983.96	3891.99	2777.85	2617.77	-0.827796	4.22073e-05	0.000169216	forward	gapA	>	+
b1780	yeaD	1863850	1864734	964	1950	222	332	27.229	38.781	27.928	25.467	-0.785688	0.00143366	0.0040863	forward	yeaD	>>
b1781	yeaE	1864782	1865636	627	938	324	580	18.331	19.309	42.189	46.051	0.757521	0.00035809	0.00118857	reverse	yeaE
b1782	mipA	1865726	1866472	10413	13676	1885	3036	348.456	322.23	280.941	275.907	-0.746654	3.05975e-05	0.000126972	reverse	mipA
b1783	yeaG	1866908	1868842	204	294	130	206	2.635	2.674	7.48	7.227	0.993113	4.34706e-05	0.000173803	forward	yeaG	>
b1784	yeaH	1868955	1870238	32	33	16	21	0.623	0.452	1.387	1.11	0.732488	0.179663	0.271229	forward	yeaH	>>
b1785	cdgI	1870385	1871860	205	271	79	104	3.472	3.232	5.959	4.783	0.191236	0.487592	0.594358	forward	cdgI
b1786	dgcJ	1872041	1873531	545	775	176	141	9.137	9.149	13.142	6.42	-0.415327	0.188334	0.281889	forward	dgcJ
b1787	yeaK	1873574	1874077	935	1390	58	88	46.374	48.541	12.812	11.853	-2.42311	1.47977e-24	6.16993e-23	forward	yeaK
b1788	yoaI	1874078	1874182	11	11	4	6	2.619	1.844	4.241	3.879	0.393109	0.677835	0.7612	reverse	yoaI
b1789	yeaL	1874352	1874798	219	288	32	42	12.247	11.34	7.97	6.379	-1.20951	0.000192822	0.000671898	forward	yeaL
b1790	nimR	1874755	1875576	304	383	78	152	9.245	8.201	10.564	12.553	-0.0555543	0.839643	0.890141	reverse	nimR
b1791	nimT	1875673	1876854	296	435	36	70	6.26	6.477	3.391	4.02	-1.23803	2.83195e-05	0.000118531	forward	nimT
b1792	yeaO	1876909	1877256	320	615	72	121	22.986	31.104	23.034	23.604	-0.686716	0.0145579	0.0319312	forward	yeaO
b1793	yoaF	1877278	1877532	308	446	147	192	30.193	30.784	64.18	51.114	0.429587	0.0695191	0.122133	reverse	yoaF
b1794	dgcP	1877715	1878740	1175	1609	64	111	28.627	27.602	6.945	7.344	-2.44375	1.05559e-25	5.04611e-24	forward	dgcP
b4676	yoaK	1878773	1878871	12	21	4	3	3.03	3.733	4.498	2.057	-0.600166	0.537679	0.640185	forward	yoaK
b4675	yoaJ	1878874	1878948	6	12	4	1	2	2.816	5.938	0.905	-0.118313	0.924844	0.94997	forward	yoaJ
b1795	yeaQ	1879007	1879255	322	449	78	90	32.326	31.738	34.875	24.537	-0.609131	0.0253534	0.0514352	reverse	yeaQ
b1796	yoaG	1879403	1879585	16	25	8	1	2.186	2.404	4.867	0.371	-0.438579	0.664359	0.751606	reverse	yoaG	<<
b1797	yeaR	1879589	1879948	59	82	9	6	4.097	4.009	2.783	1.131	-1.61893	0.00775307	0.0184102	reverse	yeaR	<
b1798	leuE	1880121	1880759	1122	1317	208	264	43.892	36.275	36.24	28.047	-0.808895	0.0004695	0.00151076	reverse	leuE
b1799	dmlR	1880886	1881809	605	1193	424	774	16.367	22.725	51.088	56.866	0.993829	5.85868e-05	0.000227791	reverse	dmlR
b1800	dmlA	1881912	1882997	111	170	27	37	2.555	2.755	2.768	2.313	-0.553056	0.12957	0.205529	forward	dmlA
b1801	yeaV	1883188	1884633	6	4	8	7	0.104	0.049	0.616	0.329	2.14433	0.0284318	0.0566824	forward	yeaV	>
b1802	yeaW	1884665	1885789	38	29	10	17	0.844	0.454	0.99	1.026	0.176145	0.778693	0.841757	forward	yeaW	>>
b1803	yeaX	1885845	1886810	46	86	52	77	1.19	1.567	5.993	5.411	1.55995	1.2748e-05	5.80756e-05	forward	yeaX
b1804	rnd	1886864	1887991	2981	3860	227	365	66.061	60.229	22.405	21.967	-1.98569	1.11185e-23	4.30768e-22	reverse	rnd
b1805	fadD	1888061	1889746	3135	3699	710	1318	46.481	38.615	46.884	53.069	-0.240419	0.276431	0.382745	reverse	fadD	<
b1806	yeaY	1889951	1890532	2610	3247	450	872	112.101	98.194	86.082	101.713	-0.632989	0.00461012	0.0116463	reverse	yeaY	<<
b1807	tsaB	1890572	1891267	4153	5157	444	822	149.158	130.411	71.023	80.176	-1.35834	1.96149e-10	1.92112e-09	reverse	tsaB	<
b1808	yoaA	1891325	1893235	2620	3687	416	857	34.272	33.958	24.236	30.444	-0.785877	0.000550228	0.00174179	reverse	yoaA
b1809	yoaB	1893367	1893711	3400	5559	313	575	246.35	283.599	101.007	113.144	-1.77689	3.093e-17	7.31953e-16	forward	yoaB
b1810	yoaC	1894133	1894432	274	430	70	173	22.831	25.228	25.978	39.148	-0.0122361	0.968482	0.978992	forward	yoaC
b1811	yoaH	1894552	1894731	297	412	96	143	41.246	40.286	59.378	53.932	-0.0055944	0.981925	0.988928	reverse	yoaH
b1812	pabB	1894805	1896166	602	895	44	80	11.049	11.566	3.597	3.987	-2.03819	5.33961e-15	9.50276e-14	forward	pabB	>
b1813	nudL	1896170	1896748	177	243	35	51	7.642	7.387	6.73	5.98	-0.724041	0.0238231	0.0488514	forward	nudL	>>	+
b1814	sdaA	1896932	1898296	4881	6668	637	950	89.386	85.979	51.955	47.247	-1.30295	1.95708e-13	2.96474e-12	forward	sdaA		+
b1815	pdeD	1898427	1900025	51	60	40	52	0.797	0.66	2.785	2.208	1.29048	0.000986774	0.00294084	forward	pdeD
b1816	yoaE	1900029	1901585	1435	2177	529	831	23.039	24.609	37.826	36.232	0.158054	0.394867	0.505919	reverse	yoaE
b4751	yoaL	1901573	1901731	40	64	12	35	6.289	7.085	8.402	14.943	0.374216	0.467321	0.575832	reverse	yoaL
b1817	manX	1902048	1903019	9553	18600	6809	11033	245.678	336.801	779.904	770.563	0.936323	1.64818e-05	7.33307e-05	forward	manX	>
b1818	manY	1903082	1903882	5880	12699	3733	5946	183.501	279.039	518.86	503.934	0.668706	0.00582636	0.0143061	forward	manY	>>
b1819	manZ	1903895	1904746	6239	12415	3986	5810	183.049	256.469	520.861	462.932	0.68253	0.00197813	0.00546513	forward	manZ	>>
b1820	yobD	1904801	1905259	115	233	117	136	6.263	8.935	28.379	20.114	1.17452	0.000143927	0.000515641	forward	yobD
b1821	mntP	1905688	1906254	766	989	147	255	33.771	30.7	28.864	30.531	-0.589376	0.00894452	0.0208515	forward	mntP
b1822	rlmA	1906251	1907060	1865	2627	140	273	57.555	57.082	19.243	22.88	-1.9084	1.44842e-17	3.52288e-16	reverse	rlmA
b1823	cspC	1907226	1907435	13575	24450	1040	1704	1615.9	2049.21	551.364	550.847	-2.20913	1.66159e-27	9.44731e-26	reverse	cspC	<<	+
b1824	yobF	1907448	1907591	3542	5701	339	403	614.864	696.812	262.097	189.987	-2.02889	7.23277e-22	2.45466e-20	reverse	yobF	<	+
b1825	yebO	1908261	1908548	2315	2683	1190	1620	200.933	163.967	460.022	381.859	0.72082	0.000469654	0.00151076	reverse	yebO		+
b1826	mgrB	1908623	1908766	784	1338	495	622	136.096	163.539	382.708	293.23	0.684942	0.0015275	0.00433683	reverse	mgrB
b4536	yobH	1908925	1909164	375	506	72	86	39.058	37.108	33.4	24.326	-0.898292	0.000817881	0.00249178	forward	yobH
b1827	kdgR	1909308	1910099	6579	9430	1467	2615	207.648	209.563	206.219	224.144	-0.428986	0.0240912	0.0492627	reverse	kdgR
b1828	yebQ	1910276	1911649	69	74	15	23	1.255	0.948	1.215	1.136	-0.379499	0.42588	0.538407	forward	yebQ
b1829	htpX	1911695	1912576	6671	11904	4979	4378	189.067	237.548	628.489	336.968	0.679988	0.0160488	0.0347831	reverse	htpX
b1830	prc	1912768	1914816	18267	26642	2595	4211	222.853	228.851	141	139.516	-1.16479	1.41843e-11	1.66485e-10	reverse	prc	<<
b1831	proQ	1914836	1915534	24316	35484	4917	8141	869.576	893.475	783.154	790.645	-0.640702	0.000235317	0.000803603	reverse	proQ	<	+
b1832	msrC	1915631	1916128	3516	5381	909	1328	176.487	190.178	203.216	181.03	-0.413902	0.0189424	0.0399469	reverse	msrC
b1833	letA	1916258	1917541	402	494	145	207	7.826	6.772	12.573	10.944	0.205319	0.388314	0.498838	forward	letA	>
b1834	letB	1917510	1920143	1508	1982	432	717	14.311	13.244	18.26	18.479	-0.060725	0.757205	0.825293	forward	letB	>>
b1835	rsmF	1920223	1921662	590	833	26	45	10.242	10.181	2.01	2.121	-2.7692	3.92279e-22	1.385e-20	forward	rsmF
b1836	yebV	1921780	1922016	32	67	9	14	3.375	4.976	4.228	4.01	-0.501583	0.392939	0.503892	forward	yebV
b1837	yebW	1922121	1922312	64	57	22	30	8.332	5.225	12.757	10.607	0.304854	0.52097	0.625153	forward	yebW
b1838	pphA	1922313	1922969	46	56	40	39	1.75	1.5	6.778	4.03	1.22551	0.00432507	0.0110088	reverse	pphA	<<
b4432	ryeA	1923066	1923337	1203	1882	716	660	110.558	121.781	293.068	164.724	0.478474	0.0748908	0.130108	forward	ryeA
b4433	sdsR	1923104	1923207	23	20	17	25	5.528	3.385	18.199	16.319	1.48792	0.00954191	0.0220795	reverse	sdsR	<
b1839	yebY	1923365	1923706	859	1109	393	514	62.786	57.073	127.935	102.028	0.452727	0.0287578	0.057228	reverse	yebY	<<
b1840	yebZ	1923719	1924591	1040	1381	763	1004	29.779	27.842	97.305	78.073	1.11942	8.6237e-09	6.64693e-08	reverse	yebZ	<<
b1841	yobA	1924595	1924969	492	536	444	551	32.796	25.157	131.818	99.747	1.51009	5.1846e-10	4.73866e-09	reverse	yobA	<
b1842	holE	1925108	1925338	483	856	53	113	52.267	65.221	25.544	33.208	-1.45369	3.82681e-07	2.22187e-06	forward	holE
b1843	yobB	1925440	1926096	155	279	58	102	5.897	7.474	9.828	10.539	0.13649	0.65199	0.740637	forward	yobB	>
b1844	exoX	1926120	1926782	435	559	206	382	16.401	14.84	34.592	39.114	0.769872	0.0010608	0.0031232	forward	exoX	>>
b1845	ptrB	1926779	1928839	461	646	165	234	5.591	5.517	8.913	7.708	0.0975467	0.657258	0.745653	reverse	ptrB
b1846	yebE	1929048	1929707	215	325	157	164	8.143	8.667	26.484	16.869	0.864953	0.00177448	0.0049831	reverse	yebE
b1847	yebF	1930034	1930390	1064	1598	143	220	74.502	78.784	44.596	41.835	-1.3051	3.58422e-10	3.35293e-09	reverse	yebF
b1848	yebG	1930457	1930747	1504	2491	208	377	129.196	150.663	79.578	87.949	-1.20968	3.14028e-08	2.16848e-07	reverse	yebG
b1849	purT	1930881	1932059	226	301	58	97	4.792	4.493	5.477	5.585	-0.2181	0.437398	0.548892	forward	purT
b1850	eda	1932115	1932756	8617	13189	1447	2899	335.516	361.58	250.933	306.545	-0.79157	0.000263509	0.000892867	reverse	eda	<<
b1851	edd	1932793	1934604	3268	5732	1158	1925	45.083	55.677	71.15	72.12	0.0322813	0.872772	0.912804	reverse	edd	<
b1852	zwf	1934839	1936314	16286	24051	2750	5134	275.817	286.797	207.43	236.13	-0.815277	3.90036e-05	0.000157817	reverse	zwf
b1853	yebK	1936652	1937521	2297	3908	1062	1714	65.999	79.061	135.903	133.743	0.417498	0.0318303	0.0624392	forward	yebK
b1854	pykA	1937649	1939091	19228	39749	2351	3794	333.089	484.827	181.389	178.489	-1.66018	8.73558e-13	1.21884e-11	forward	pykA
b1855	lpxM	1939222	1940193	3295	4992	729	1174	84.739	90.393	83.5	81.994	-0.558788	0.00199881	0.00551406	reverse	lpxM
b1856	mepM	1940313	1941635	3274	5412	987	1711	61.86	71.999	83.058	87.795	-0.121931	0.537429	0.640136	reverse	mepM
b1857	znuA	1941651	1942583	3262	4564	488	758	87.397	86.098	58.232	55.153	-1.09252	1.42432e-09	1.23478e-08	reverse	znuA		+
b1858	znuC	1942662	1943417	446	651	112	178	14.747	15.156	16.494	15.984	-0.357039	0.121333	0.194009	forward	znuC	>	+
b1859	znuB	1943414	1944199	499	663	127	188	15.87	14.846	17.989	16.237	-0.324763	0.154466	0.238453	forward	znuB	>>
b1860	ruvB	1944346	1945356	2232	3229	678	1202	55.187	56.214	74.663	80.711	0.00681327	0.972114	0.981983	reverse	ruvB	<<
b1861	ruvA	1945365	1945976	1545	2227	534	892	63.106	64.047	97.144	98.945	0.149524	0.430202	0.541836	reverse	ruvA	<
b4677	yobI	1946115	1946180	2	5	1	2	0.757	1.333	1.687	2.057	0.373714	0.824704	0.878694	reverse	yobI
b1862	yebB	1946251	1946853	28	29	15	21	1.161	0.846	2.769	2.364	0.877695	0.117323	0.188768	forward	yebB
b1863	ruvC	1946855	1947376	5292	7217	1040	1829	253.421	243.34	221.813	237.862	-0.586202	0.00213051	0.00583689	reverse	ruvC	<<
b1864	yebC	1947411	1948151	13560	20254	1892	3599	457.44	481.083	284.268	329.72	-1.0835	9.60532e-08	6.22072e-07	reverse	yebC	<<
b1865	nudB	1948180	1948632	3767	5626	794	1467	207.869	218.589	195.14	219.843	-0.51095	0.0109019	0.0248069	reverse	nudB	<	+
b1866	aspS	1948750	1950522	21132	29504	3891	7215	297.937	292.886	244.33	276.254	-0.655563	0.000859941	0.00260902	reverse	aspS
b1867	yecD	1950832	1951398	501	818	160	197	22.088	25.392	31.417	23.587	-0.280896	0.235581	0.337843	forward	yecD	>
b1868	yecE	1951395	1952213	182	330	63	78	5.555	7.092	8.564	6.465	-0.247637	0.415161	0.527751	forward	yecE	>>
b1869	yecN	1952266	1952661	473	645	105	153	29.858	28.668	29.52	26.229	-0.552282	0.0181247	0.0385006	forward	yecN	>
b1870	cmoA	1952702	1953445	740	987	145	213	24.863	23.349	21.698	19.435	-0.710714	0.00105933	0.00312096	forward	cmoA	>>	+
b1871	cmoB	1953442	1954413	1770	2181	290	544	45.52	39.493	33.217	37.994	-0.725456	0.00117945	0.00342642	forward	cmoB	>>
b1872	torZ	1954578	1957007	413	600	406	579	4.249	4.346	18.601	16.175	1.53356	1.30773e-14	2.24519e-13	reverse	torZ	<<
b1873	torY	1957032	1958132	48	80	45	53	1.09	1.279	4.55	3.268	1.22053	0.00136402	0.00390816	reverse	torY	<
b4717	micL	1958441	1958520	0	1	0	0	0	0.22	0	0	0.201881	0.967692	NA	reverse	micL
b1874	cutC	1958520	1959266	905	1273	250	318	30.285	29.994	37.26	28.899	-0.355675	0.0905471	0.152585	reverse	cutC	<<
b1875	yecM	1959280	1959846	814	1214	198	253	35.887	37.685	38.878	30.291	-0.579374	0.00696198	0.016747	reverse	yecM	<
b1876	argS	1960062	1961795	17010	22461	2748	5042	245.216	227.985	176.438	197.394	-0.813619	4.08945e-05	0.000164404	forward	argS
b4778	yecV	1961837	1961881	42	19	31	59	23.331	7.431	76.696	89.006	1.98331	0.00048332	0.00154903	reverse	yecV
b1877	yecT	1961972	1962460	176	194	13	18	8.997	6.983	2.96	2.499	-2.03699	1.8236e-06	9.60738e-06	forward	yecT
b1878	flhE	1962580	1962972	1347	1851	309	587	85.678	82.897	87.537	101.397	-0.304379	0.160713	0.246964	reverse	flhE	<<
b1879	flhA	1962972	1965050	8835	12252	4061	7443	106.229	103.724	217.472	243.038	0.659739	0.000717502	0.00220282	reverse	flhA	<<
b1880	flhB	1965043	1966191	7645	9330	4098	6895	166.322	142.919	397.078	407.376	0.902032	3.50444e-06	1.77164e-05	reverse	flhB	<
b1881	cheZ	1966393	1967037	5825	9052	183	218	225.751	247.009	31.588	22.944	-3.61104	1.68504e-66	9.22137e-64	reverse	cheZ	<<
b1882	cheY	1967048	1967437	2714	4715	73	111	173.955	212.787	20.839	19.321	-3.74566	1.66452e-59	5.6056e-57	reverse	cheY	<<
b1883	cheB	1967452	1968501	3730	5889	284	370	88.8	98.714	30.113	23.922	-2.28316	4.0907e-31	3.37907e-29	reverse	cheB	<<
b1884	cheR	1968504	1969364	3387	4795	352	454	98.334	98.02	45.516	35.796	-1.76066	6.15556e-20	1.88455e-18	reverse	cheR	<<
b1885	tap	1969383	1970984	14005	21592	1385	1697	218.531	237.223	96.252	71.912	-1.92678	2.50696e-23	9.62761e-22	reverse	tap	<<
b1886	tar	1971030	1972691	25628	40235	1904	2566	385.457	426.089	127.544	104.811	-2.28869	1.25495e-37	1.56976e-35	reverse	tar	<
b1887	cheW	1972836	1973339	6422	9786	262	325	318.517	341.745	57.876	43.776	-3.19078	5.21035e-58	1.62935e-55	reverse	cheW	<<
b1888	cheA	1973360	1975324	23506	36526	1184	1562	299.026	327.165	67.083	53.963	-2.85657	6.53744e-56	1.90806e-53	reverse	cheA	<<
b1889	motB	1975329	1976255	5512	7831	704	898	148.635	148.684	84.551	65.762	-1.47207	4.80143e-15	8.61503e-14	reverse	motB	<<
b1890	motA	1976252	1977139	10267	13659	1388	1741	289.017	270.728	174.021	133.097	-1.35428	1.43789e-12	1.98583e-11	reverse	motA	<
b1891	flhC	1977266	1977844	2496	3665	1071	1614	107.76	111.41	205.937	189.237	0.370138	0.0337751	0.0655732	reverse	flhC	<<
b1892	flhD	1977847	1978197	2748	3814	965	1638	195.705	191.25	306.087	316.802	0.211338	0.256376	0.360902	reverse	flhD	<
b1893	insB5	1978518	1979021	3	0	4	1	0.149	0	0.884	0.135	2.27461	0.218339	0.31739	reverse	insB5	<<
b1894	insA5	1978940	1979215	3	4	1	5	0.272	0.255	0.403	1.23	1.2478	0.380951	0.491649	reverse	insA5	<
b1895	uspC	1979753	1980181	86	114	66	92	5.011	4.677	17.128	14.558	1.22592	8.73473e-05	0.00032881	forward	uspC
b1896	otsA	1980188	1981612	251	400	86	132	4.403	4.941	6.719	6.288	-0.00208329	0.993528	0.995803	reverse	otsA	<<
b1897	otsB	1981587	1982387	62	91	28	52	1.935	2	3.892	4.407	0.613819	0.113887	0.184598	reverse	otsB	<
b4460	araH	1982554	1983540	79	96	55	47	2.001	1.712	6.204	3.233	0.829823	0.038073	0.0728193	reverse	araH	<<
b1900	araG	1983555	1985069	127	211	86	82	2.095	2.451	6.32	3.674	0.625153	0.0591257	0.106699	reverse	araG	<<
b1901	araF	1985139	1986128	139	262	91	144	3.51	4.658	10.234	9.874	0.819771	0.00421807	0.0107721	reverse	araF	<
b1902	ftnB	1986925	1987428	135	228	709	836	6.696	7.962	156.617	112.605	3.70507	1.24815e-55	3.41524e-53	forward	ftnB		+
b1903	Phantom Gene	1987444	1987782	16	12	11	13	1.18	0.623	3.613	2.603	1.30621	0.0719537	0.125754	forward	Phantom
b4537	yecJ	1987507	1987758	162	190	11	8	16.07	13.27	4.86	2.155	-2.63087	9.84152e-08	6.36428e-07	reverse	yecJ
b4434	isrB	1987839	1987998	0	6	1	1	0	0.66	0.696	0.424	0.211101	0.92458	0.94997	reverse	isrB
b4663	azuC	1987873	1987959	0	0	0	0	0	0	0	0	NA	NA	NA	reverse	azuC
b1904	yecR	1988222	1988545	1382	1771	496	726	106.624	96.206	170.436	152.115	0.187411	0.332295	0.441782	forward	yecR
b1905	ftnA	1988716	1989213	1633	2788	638	693	81.969	98.535	142.632	94.468	-0.100317	0.671159	0.755939	forward	ftnA
b1906	yecH	1989251	1989490	529	774	152	216	55.098	56.762	70.511	61.098	-0.249447	0.254238	0.358703	reverse	yecH
b1907	tyrP	1989681	1990892	1755	2314	616	760	36.197	33.604	56.585	42.569	0.0167354	0.9346	0.956881	forward	tyrP
[truncated: 2,527 more rows]
