# Supplementary material for: Identification of Attenuators of Transcriptional Termination: Implications for RNA Regulation in Escherichia coli
Source: mBio. 2022 Oct 13;13(6):e02371-22. doi: 10.1128/mbio.02371-22 (PMC9765468; doi:10.1128/mbio.02371-22)
Supplement: TABLE S2 [file mbio.02371-22-s0010.xlsx]

## Sheet: Table S2A strains and plasmids
Supplemental Table S2A. Bacterial strains and plasmid in this study
Strain/plasmid	Relevant genotype and property	Source/Reference
Strain
MG1655		Laboratory stock in Gottesman's lab
NM580	MG1655 lacI::kan-pBAD-ccdB::lacZ mini-l::tet	Battesti, et al., 2015
TM1001	NM580 zeo-Cp17-sgrS-setA-lacZ	NM580 + gBlock g1
TM1002	NM580 zeo-Cp17-sgrSDT-setA-lacZ	NM580 + gBlock g2
TM1005	MG1655 zeo-Cp17-sgrS-setA-lacZ	MG1655 + P1(TM1001)
TM1006	MG1655 zeo-Cp17-sgrSDT-setA-lacZ	MG1655 + P1(TM1002)
CV100	DJ480 DsgrS::kan	Vanderpool & Gottesman, 2004
TM1013	MG1655 zeo-Cp17-sgrS-setA-lacZ DsgrS::kan	TM1005 + P1(CV100)
TM1014	MG1655 zeo-Cp17-sgrSDT-setA-lacZ DsgrS::kan	TM1006 + P1(CV100)
BA882	NM539 zeo-Cp17-lacZ	Battesti, et al., 2015
DJ2286	BW25113 Dhfq::cat-sacB DpurA::kan	Zhang, et al., 2013
TM1030	MG1655 zeo-Cp17-sgrS-setA-lacZ DsgrS::kan Dhfq::cat	TM1013 + P1(DJ2286)
DJS2604	MG1655 Dhfq::cat-sacB DpurA::kan	Kavita, et al., 2022
DJS2693	PM1205 lacI'::PBAD-chiP-lacZ hfqR16A	Schu, et al., 2015
DJS2694	PM1205 lacI'::PBAD-chiP-lacZ hfqY25D	Schu, et al., 2015
KK2561	MG1655 hfqR16A	DJS2604+P1(DJS2693)
KK2562	MG1655 hfqY25D	DJS2604+P1(DJS2694)
TM1037	MG1655 hfqR16A zeo-Cp17-sgrS-setA-lacZ	KK2561+P1(TM1005)
TM1038	MG1655 hfqY25D zeo-Cp17-sgrS-setA-lacZ	KK2562+P1(TM1005)
JW0864	BW25113 DcspD::kan	Baba, et al., 2006 (KEIO collection)
JW3045	BW25113 DygjH::kan	Baba, et al., 2006 (KEIO collection)
JW0184	BW25113 Drof::kan	Baba, et al., 2006 (KEIO collection)
TM1173	MG1655 zeo-Cp17-sgrS-setA-lacZ DcspD::kan	TM1005 + P1(JW0864)
TM1174	MG1655 zeo-Cp17-sgrS-setA-lacZ DygjH::kan	TM1005 + P1(JW3045)
TM1175	MG1655 zeo-Cp17-sgrS-setA-lacZ Drof::kan	TM1005 + P1(JW0184)
IT1568	W3110mlc	Laboratory stock
TM542	W3110mlc D(sgrR-sgrS)	Kawamoto, et al., 2005
TM772	W3110mlc D(sgrR-sgrS) Dhfq::cat	Morita, et al., 2015
NRD345	MG1655 DcyaR::cat	De Lay & Gottesman, 2009
TM1177	W3110mlc DcyaR::cat	IT1568 + P1(NRD345)
TM1179	W3110mlc DcyaR	TM1177 + pCP20
TM587	W3110mlc Dhfq::cat	Morita, et al., 2005
TM1180	W3110mlc DcyaR Dhfq::cat	TM1179 + P1(TM587)
DgcvB	BW25113 DgcvB::kan	Miyakoshi, et al., 2021
TM1183	W3110mlc DgcvB::kan	IT1568 + P1(DgcvB)
TM1185	W3110mlc DgcvB	TM1183 + pCP20
TM1191	W3110mlc DgcvB Dhfq::cat	TM1185 + P1(TM587)
GSO990	MG1655 rhoR66S	Baniulyte, et al., 2017
TM1205	W3110mlc Dhfq::cat rhoR66S	TM587+ P1(GSO990, tet marker)
TM1069	W3110mlc DcspD::kan	IT1568 + P1(JW0864)
TM1101	W3110mlc Drof::kan	IT1568 + P1(JW0184)
TM1071	W3110mlc DygjH::kan	IT1568 + P1(JW3045)
TM1073	W3110mlc DcspD	TM1069 + pCP20
TM1103	W3110mlc Drof	TM1101 + pCP20
TM1075	W3110mlc DygjH	TM1071 + pCP20
TM1111	W3110mlc DcspD Dhfq::cat	TM1073 + P1(TM587)
TM1112	W3110mlc Drof Dhfq::cat	TM1103 + P1(TM587)
TM1113	W3110mlc DygjH Dhfq::cat	TM1075 + P1(TM587)
TM151	W3110mlc ams-1 zce726::Tn10	Morita, et al., 2006
TM769	W3110mlc ams-1 zce726::Tn10 Dhfq::cat	TM151 + P1(TM587)
TM1043	MG1655 DcspD::kan	MG1655 + P1(JW0864)
GSO145	MG1655 DcyaR::kan	Hobbs, et al., 2010
TM1045	MG1655 zeo-Cp17-sgrS-setA-lacZ DcyaR::kan	TM1005 + P1(GSO145)
Plasmid
pHDB3	pBR322 deleted for the HindIII-AvaI fragment; EcoRI-HindIII fragment	Ulbrandt, et al., 1997
pTW228	High-copy-number plasmid vector	TAKARA
pTWV-CspD	Derivative of pTWV228 carrying cspD	This study (primers 2136, 2121)
pTWV-YaeP-Rof	Derivative of pTWV228 carrying yaeP-rof	This study (primers 2124, 2123)
pTWV-YgjH	Derivative of pTWV228 carrying ygjH	This study (primers 2125, 2126)
pBR322-plac	Derivative of pBR322 carrying Plac promoter	Guillier & Gottesman, 2006
pCyaR	Derivative of pBR322-plac carrying cyaR	De Lay & Gottesman, 2009
pMcaS	Derivative of pBR322-plac carrying mcaS	Thomason, et al., 2012
pChiX	Derivative of pBR322-plac carrying chiX	Mandin & Gottesman, 2009
pNRD407	Derivative of pBR322-plac carrying cyaR A44T	De Lay & Gottesman, 2009
pNRD408	Derivative of pBR322-plac carrying cyaR T47A	De Lay & Gottesman, 2009
pNRD410	Derivative of pBR322-plac carrying cyaR G38C, G39A, A40T	De Lay & Gottesman, 2009
pQE80L	High-copy-number plasmid vector	QIAGEN
pQE-CspD	Derivative of pQE80L carrying cspD	This study (primers 2051, 2052)
pQE-YgjH	Derivative of pQE80L carrying ygjH	This study (primers 2106, 2107)
pQE-Rof	Derivative of pQE80L carrying rof	This study (primers 2108, 2109)
pQE-YaeP	Derivative of pQE80L carrying yaeP	This study (primers 2110, 2111)
pQE-CspD-FLAG	Derivative of pQE80L carrying cspD-FLAG	This study (g74, primers 2152, 2224)
pMW218	Low-copy-number plasmid vector	NIPPON GENE
pAraX	Derivative of pMW218 carrying araC-PBAD	Otaka, et al., 2011
pSgrS-S-rplLT	Derivative of pAraX carrying sgrS-S-rplLT	Morita, et al., 2015
pCyaR-rplLT	Derivative of pAraX carrying cyaR-rplLT	This study (g67)
pGcvB-rplLT	Derivative of pAraX carrying gcvB-rplLT	This study (g73)
pQE-CspA	Derivative of pQE80L carrying cspA	This study (primers 2251, 2252)
pQE-CspB	Derivative of pQE80L carrying cspB	This study (primers 2253, 2254)
pQE-CspC	Derivative of pQE80L carrying cspC	This study (primers 2255, 2256)
pQE-CspF	Derivative of pQE80L carrying cspF	This study (primers 2259, 2260)
pQE-CspH	Derivative of pQE80L carrying cspH	This study (primers 2263, 2264)
pQE-CspI	Derivative of pQE80L carrying cspI	This study (primers 2265, 2266)

## Sheet: Table S2B primers and gBlocks
Supplemental Table 2B. Primers and gBlocks used for construction
Primer/gBlock	Sequence	Strain/Plasmid
Primer
2136	CCCAAGCTTTGTCAGTTATCATCTTCGGT	pTWV-CspD (F)
2121	CCCGAATTCCGATCGGGCTGGCATTTTGC	pTWV-CspD (R)
2124	CCCAAGCTTGAATCAGGAGGCCATTGTAA	pTWV-YaeP-Rof (F)
2123	CCCGAATTCAAGTGAAAGCCGGATAAGAC	pTWV-YaeP-Rof (R)
2125	CCCAAGCTTTTTCAGTAAATAAAGCGCGT	pTWV-YgjH (F)
2126	CCCGAATTCTGATCAAAGCGGCGCGTAAG	pTWV-YgjH (R)
2051	GAGAAATTAACTATGGAAAAGGGTACTGTTAAGTG	pQE-CspD (F)
2052	CAGCTAATTAAGCTTTTACTATGCGACTGCCGCTT	pQE-CspD (R)
2106	GAGAAATTAACTATGGAAACCGTGGCTTACGCTGA	pQE-YgjH (F)
2107	CAGCTAATTAAGCTTTTATACGACGCGTACGCCCG	pQE-YgjH (R)
2108	GAGAAATTAACTATGAATGATACGTATCAACCAAT	pQE-Rof (F)
2109	CAGCTAATTAAGCTTTCAGGATTCGCTTACCACCA	pQE-Rof (R)
2110	GAGAAATTAACTATGGAAAAATATTGTGAGTTAAT	pQE-YaeP (F)
2111	CAGCTAATTAAGCTTTCATTCATTGACATAATCGC	pQE-YaeP (R)
2152	GGGAATTCATTAAAGAGGAGAAATTAACTATGGAAAAGGGTACTGTTAAGTG	pQE-CspD-FLAG (F)
2224	CCCCAAGCTTGAGATAAAAATGCCAG	pQE-CspD-FLAG (R)
2251	GGGAATTCATTAAAGAGGAGAAATTAACTATGTCCGGTAAAATGACTGG	pQE-CspA (F)
2252	CCCCAAGCTTATAGATTTTATTACG	pQE-CspA (R)
2253	GGGAATTCATTAAAGAGGAGAAATTAACTATGTCAAATAAAATGACTGG	pQE-CspB (F)
2254	CCCCAAGCTTCCTTACTTTTTATTA	pQE-CspB (R)
2255	GGGAATTCATTAAAGAGGAGAAATTAACTATGGCAAAGATTAAAGGTCA	pQE-CspC (F)
2256	CCCCAAGCTTAACGCCAGGAGCGAA	pQE-CspC (R)
2259	GGGAATTCATTAAAGAGGAGAAATTAACTATGTCCCGTAAAATGACAGG	pQE-CspF (F)
2260	CCCCAAGCTTTTTTAAAGCCAATCA	pQE-CspF (R)
2263	GGGAATTCATTAAAGAGGAGAAATTAACTATGTCCCGTAAAATGACAGG	pQE-CspH (F)
2264	CCCCAAGCTTATTAGTTTCTTTGTG	pQE-CspH (R)
2265	GGGAATTCATTAAAGAGGAGAAATTAACTATGTCTAACAAAATGACTGG	pQE-CspI (F)
2266	CCCCAAGCTTGAAAGGATTCATGTC	pQE-CspI (R)
gBlock
g1	TTCCTCACCTTGTCGTATTATACTATGCCGATATACTATGCCGATGATTAATTGTCAACCATTCTGGAGTTTATTCTTGACCGCTCAGTATGCAGTGGTATAATAGTACAGATGAAGCAAGGGGGTGCCCCATGCGTCAGTTTTATCAGCACTATTTTACCGCGACAGCGAAGTTGTGCTGGTTGCGTTGGTTAAGCGTCCCACAACGATTAACCATGCTTGAAGGACTGATGCAGTGGGATGACCGCAATTCTGAAAGTTGACTTGCCTGCATCATGTGTGACTGAGTATTGGTGTAAAATCACCCGCCAGCAGATTATACCTGCTGGTTTTTTTTATTCTCGCCGCGCTAAAAAGGGAACGTATGATCTGGATAATGACGATGGCTCGCCGTGCCGT…	TM1001
g2	TTCCTCACCTTGTCGTATTATACTATGCCGATATACTATGCCGATGATTAATTGTCAACCATTCTGGAGTTTATTCTTGACCGCTCAGTATGCAGTGGTATAATAGTACAGATGAAGCAAGGGGGTGCCCCATGCGTCAGTTTTATCAGCACTATTTTACCGCGACAGCGAAGTTGTGCTGGTTGCGTTGGTTAAGCGTCCCACAACGATTAACCATGCTTGAAGGACTGATGCAGTGGGATGACCGCAATTCTGAAAGTTGACTTGCCTGCATCATGTGTGACTGAGTATTGGTGTAAAATCACCCGATTCTCGCCGCGCTAAAAAGGGAACGTATGATCTGGATAATGACGATGGCTCGCCGTGCCGTCGTTTTACAACGTCGTGACTGGGAAAACC…	TM1002
g74	CCCAAGCTTTGTCAGTTATCATCTTCGGTTACGGTTATCGGCAGAACGCCCTGCCGCTGACAAGAGCTTATTTGCCTGACCAATCTACTCCACATGATAGATAACTATCATCTATCGTTGGCATCAGCGACATCTGTCACATTCCTGTCAATAGCGTTAACTGCTTCAAATTTTTGATTCATACCTGCCCCTTGTCCCCTGTCAAATGCTTGACGGCTCGCCCTAATTCTCTAAATTGTATTTCTAGAGTTGGCGAGGTTTTGAACAGCCCCCTCTCTGACCCCGGTTTATTCCATCTTACTTGTATAAGATTTGCGAAGGATGTCGAAGCATGGAAAAGGGTACTGTTAAGTGGTTCAACAATGCCAAAGGGTTTGGTTTCATCTGCCCTGAAGGCGG…	pQE-CspD-FLAG
g67	GCGCTCTAGATAGCTGAAAAACATAACCCATAAAATGCTAGCTGTACCAGGAACCACCTCCTTAGCCTGTGTAATCTCCCTTACACGGGCTTATTTTTTACGCGCTGATGGCTGGTGACTTTTTAGTCACCAGCCTTTTTGCGCTAAGCTTGGG	pCyaR-rplLT
g73	GCGCTCTAGATAACTTCCTGAGCCGGAACGAAAAGTTTTATCGGAATGCGTGTTCTGGTGAACTTTTGGCTTACGGTTGTGATGTTGTGTTGTTGTGTTTGCAATTGGTCTGCGATTCAGACCATGGTAGCAAAGCTACCTTTTTTCACTTCCTGTACATTTACCCTGTCTGTCCATAGTGATTAATGTAGCACCGCCTAATTGCGGTGCTTTTTTTTACCTTCTGATGGCTGGTGACTTTTTAGTCACCAGCCTTTTTGCGCTAAGCTTGGG	pGcvB-rplLT
